# Supplementary material for: A double-pointed wooden throwing stick from Schöningen, Germany: Results and new insights from a multianalytical study
Source: PLoS One. 2023 Jul 19;18(7):e0287719. doi: 10.1371/journal.pone.0287719 (PMC10355447; doi:10.1371/journal.pone.0287719)
Supplement: S1 Dataset — Data collected by M.S. (XLSX) [file pone.0287719.s003.xlsx]

## Sheet: Tabelle1
Double-pointed stick Year Ring Analysis
	Year Ring	Width (mm)
	1	0.3
	2	0.57
	3	0.73
	4	0.44
	5	0.35
	6	0.3
	7	0.31
	8	0.13
	9	0.21
	10	0.52
	11	0.22
	12	0.19
	13	0.31
	14	0.42
	15	0.12
	16	0.2
	17	0.1
	18	0.21
	19	0.17
	20	0.2
	21	0.2
	22	0.16
	23	0.12
	24	0.12
	25	0.14
	26	0.15
Riss	27
	28	0.12
	29	0.15
	30	0.18
	31	0.21
	32	0.15
	33	0.15
	34	0.1
	35	0.08
	36	0.11
	37	0.1
	38	0.13
	39	0.12
	40	0.12
	41	0.14
	42	0.09
	43	0.12
	44	0.16
	45	0.21
	46	0.23
	47	0.13
	48	0.1
	49	0.1
	50	0.1
	51	0.09
	52	0.07
	53	0.1
	54	0.12
	55	0.09
	56	0.05
	57	0.15
	58	0.12
	59	0.1
undeutlich	60
		0.187586	0.136744
