# Supplementary material for: A double-pointed wooden throwing stick from Schöningen, Germany: Results and new insights from a multianalytical study
Source: PLoS One. 2023 Jul 19;18(7):e0287719. doi: 10.1371/journal.pone.0287719 (PMC10355447; doi:10.1371/journal.pone.0287719)
Supplement: S2 Dataset — Data collected by A.M. and J.L. (CSV) [file pone.0287719.s004.csv]

Measurements of a double-pointed wooden stick from Sch�ningen, Germany (ID 1779)
Length (cm) taken from View A1
77.2 cm
Maximum Diameter Location
47 cm
Midpoint location
38.5 cm
Diameter Measurement Locations	Measurement A2-A4 (in cm)	Measurement A1-A3 (in cm)	Average (in cm)	Undamaged	Notes
0 cm (Point 2)	0.6	0.5	0.5	Y
5 cm	1.4	1.25	1.33	Y
10 cm	1.6	1.3	1.45	slight damage
15 cm	1.9	1.5	1.7	slight damage
20 cm	2	1.5	1.75	damaged
25 cm	2.2	1.7	1.95	Y
30 cm	2.3	1.8	2.1	Y
35 cm	2.6	2	2.3	slight damage (splaying)
38.5 cm	2.7	2.1	2.38	Y
40 cm	2.65	2	2.33	Y
45 cm	2.75	2.1	2.43	Y
47 cm	2.85	2.2	2.53	Y
50 cm	2.8	2.15	2.48	damaged (break)
55 cm	2.75	2.2	2.48	damaged
60 cm	2.5	2.25	2.38	damaged
65 cm	2.5	1.9	2.2	Y	small knot
70 cm	1.9	1.8	1.85	Y
75 cm	1.4	1.2	1.3	Y
77.2 cm (Point 1)	0.6	0.4	0.5	Y
