# Supplementary material for: A double-pointed wooden throwing stick from Schöningen, Germany: Results and new insights from a multianalytical study
Source: PLoS One. 2023 Jul 19;18(7):e0287719. doi: 10.1371/journal.pone.0287719 (PMC10355447; doi:10.1371/journal.pone.0287719)
Supplement: S3 Dataset — Data collected by T.K. (XLSX) [file pone.0287719.s005.xlsx]

## Sheet: Cut marks
CSV-File	Spitze 2_A3_S5_150x_quer_Topo(3)-220810 (07)												CSV-File	Wurfholz_A1-A4_58cm_100x_2x3_3D (43)													CSV-File	Wurfholz_A1-A4_58cm_100x_2x3_3D (43)
Titel	Hˆhenprofil Diagrammdaten												Titel	Hˆhenprofil Diagrammdaten
Datum gesp	2022-08-10	07:25:00											Datum gesp	2022-09-28	11:36:00
Kommentar	Min	43.295											Kommentar	Min	182.09
Vergrˆﬂerung	1.466	[µm]											Vergrˆﬂerung	2.13	[µm]
Datenanzahl	717												Datenanzahl	628
L‰nge	1050.62	[µm]											L‰nge	1332.86	[µm]
Anfangspunkt 1	217.147	468.912											Anfangspunkt 1	218.32	940.2
Endpunkt 1	504.206	1125.38											Endpunkt 1	218.32	1567.34
Profil 1[µm]			X-Min										Profil 1[µm]			X-Min
199.752	0	0	156.752										299.25	0	0	117.25
199.74	1.46735		156.74										299.35	2.12577		117.35
199.729	2.93471		156.729										299.47	4.25155		117.47
199.716	4.40206		156.716										299.58	6.37732		117.58
199.705	5.86941		156.705										299.69	8.50309		117.69
199.693	7.33677		156.693										299.84	10.6289		117.84
199.682	8.80412		156.682										299.99	12.7546		117.99
199.67	10.2715		156.67										300.14	14.8804		118.14
199.656	11.7388		156.656										300.3	17.0062		118.3		Wurfholz_A1-A4_58cm_100x_2x3_3D (04).tif
199.64	13.2062		156.64										300.47	19.132		118.47
199.624	14.6735		156.624										300.65	21.2577		118.65
199.608	16.1409		156.608										300.83	23.3835		118.83
199.591	17.6082		156.591										301.01	25.5093		119.01
199.569	19.0756		156.569										301.24	27.6351		119.24
199.546	20.5429		156.546										301.47	29.7608		119.47
199.523	22.0103		156.523										301.71	31.8866		119.71
199.5	23.4777		156.5										301.95	34.0124		119.95
199.473	24.945		156.473										302.28	36.1381		120.28
199.439	26.4124		156.439										302.65	38.2639		120.65
199.405	27.8797		156.405										303.01	40.3897		121.01
199.371	29.3471		156.371										303.37	42.5155		121.37
199.336	30.8144		156.336										303.77	44.6412		121.77
199.296	32.2818		156.296										304.17	46.767		122.17
199.256	33.7491		156.256										304.58	48.8928		122.58
199.215	35.2165		156.215										304.98	51.0186		122.98
199.173	36.6838		156.173										305.36	53.1443		123.36
199.126	38.1512		156.126										305.73	55.2701		123.73
199.078	39.6185		156.078										306.1	57.3959		124.1
199.029	41.0859		156.029										306.48	59.5217		124.48
198.98	42.5532		155.98										306.87	61.6474		124.87
198.928	44.0206		155.928										307.28	63.7732		125.28
198.873	45.488		155.873										307.68	65.899		125.68
198.817	46.9553		155.817										308.09	68.0248		126.09
198.76	48.4227		155.76										308.45	70.1505		126.45
198.703	49.89		155.703										308.81	72.2763		126.81
198.645	51.3574		155.645										309.16	74.4021		127.16
198.585	52.8247		155.585										309.52	76.5278		127.52
198.525	54.2921		155.525										309.84	78.6536		127.84
198.465	55.7594		155.465										310.16	80.7794		128.16
198.398	57.2268		155.398										310.48	82.9052		128.48
198.328	58.6941		155.328										310.8	85.0309		128.8
198.255	60.1615		155.255										311.09	87.1567		129.09
198.181	61.6288		155.181										311.38	89.2825		129.38
198.103	63.0962		155.103										311.66	91.4083		129.66
198.022	64.5635		155.022										311.95	93.534		129.95
197.939	66.0309		154.939										312.21	95.6598		130.21
197.857	67.4983		154.857										312.47	97.7856		130.47
197.773	68.9656		154.773										312.73	99.9114		130.73
197.687	70.433		154.687										312.99	102.037		130.99
197.601	71.9003		154.601										313.23	104.163		131.23
197.514	73.3677		154.514										313.46	106.289		131.46
197.426	74.835		154.426										313.7	108.414		131.7
197.339	76.3024		154.339										313.93	110.54		131.93
197.25	77.7697		154.25										314.13	112.666		132.13
197.161	79.2371		154.161										314.31	114.792		132.31
197.07	80.7044		154.07										314.49	116.918		132.49
196.977	82.1718		153.977										314.67	119.043		132.67
196.882	83.6391		153.882										314.83	121.169		132.83
196.791	85.1065		153.791										314.97	123.295		132.97
196.699	86.5738		153.699										315.12	125.421		133.12
196.605	88.0412		153.605										315.26	127.546		133.26
196.522	89.5086		153.522										315.38	129.672		133.38
196.437	90.9759		153.437										315.49	131.798		133.49
196.349	92.4433		153.349										315.6	133.924		133.6
196.258	93.9106		153.258										315.7	136.05		133.7
196.177	95.378		153.177										315.78	138.175		133.78
196.102	96.8453		153.102										315.85	140.301		133.85
196.027	98.3127		153.027										315.92	142.427		133.92
195.956	99.78		152.956										315.99	144.553		133.99
195.883	101.247		152.883										316.03	146.678		134.03
195.813	102.715		152.813										316.06	148.804		134.06
195.741	104.182		152.741										316.1	150.93		134.1
195.668	105.649		152.668										316.14	153.056		134.14
195.593	107.117		152.593										316.13	155.181		134.13
195.518	108.584		152.518										316.11	157.307		134.11
195.441	110.052		152.441										316.09	159.433		134.09
195.363	111.519		152.363										316.07	161.559		134.07
195.283	112.986		152.283										316.03	163.685		134.03
195.198	114.454		152.198										315.98	165.81		133.98
195.11	115.921		152.11										315.94	167.936		133.94
195.019	117.388		152.019										315.89	170.062		133.89
194.926	118.856		151.926										315.79	172.188		133.79
194.832	120.323		151.832										315.66	174.313		133.66
194.738	121.79		151.738										315.54	176.439		133.54
194.642	123.258		151.642										315.42	178.565		133.42
194.544	124.725		151.544										315.29	180.691		133.29
194.444	126.192		151.444										315.15	182.817		133.15
194.345	127.66		151.345										315.02	184.942		133.02
194.243	129.127		151.243										314.88	187.068		132.88
194.141	130.594		151.141										314.73	189.194		132.73
194.038	132.062		151.038										314.58	191.32		132.58
193.931	133.529		150.931										314.42	193.445		132.42
193.82	134.997		150.82										314.27	195.571		132.27
193.706	136.464		150.706										314.09	197.697		132.09
193.591	137.931		150.591										313.91	199.823		131.91
193.475	139.399		150.475										313.73	201.948		131.73
193.351	140.866		150.351										313.55	204.074		131.55
193.229	142.333		150.229										313.35	206.2		131.35
193.099	143.801		150.099										313.15	208.326		131.15
192.971	145.268		149.971										312.94	210.452		130.94
192.836	146.735		149.836										312.74	212.577		130.74
192.698	148.203		149.698										312.51	214.703		130.51
192.559	149.67		149.559										312.28	216.829		130.28
192.42	151.137		149.42										312.05	218.955		130.05
192.28	152.605		149.28										311.82	221.08		129.82
192.139	154.072		149.139										311.55	223.206		129.55
191.995	155.539		148.995										311.27	225.332		129.27
191.85	157.007		148.85										310.98	227.458		128.98
191.709	158.474		148.709										310.7	229.584		128.7
191.566	159.942		148.566										310.41	231.709		128.41
191.423	161.409		148.423										310.11	233.835		128.11
191.278	162.876		148.278										309.81	235.961		127.81
191.132	164.344		148.132										309.51	238.087		127.51
190.981	165.811		147.981										309.2	240.212		127.2
190.826	167.278		147.826										308.88	242.338		126.88
190.67	168.746		147.67										308.57	244.464		126.57
190.514	170.213		147.514										308.26	246.59		126.26
190.353	171.68		147.353										307.91	248.716	250	125.91
190.178	173.148		147.178										307.54	250.841		125.54
190.001	174.615		147.001										307.18	252.967		125.18
189.823	176.082		146.823										306.82	255.093		124.82
189.644	177.55		146.644										306.4	257.219		124.4
189.448	179.017		146.448										305.96	259.344		123.96
189.248	180.484		146.248										305.52	261.47		123.52
189.046	181.952		146.046										305.08	263.596		123.08
188.842	183.419		145.842										304.6	265.722		122.6
188.627	184.887		145.627										304.1	267.847		122.1
188.401	186.354		145.401										303.6	269.973		121.6
188.173	187.821		145.173										303.1	272.099		121.1
187.944	189.289		144.944										302.6	274.225		120.6
187.71	190.756		144.71										302.1	276.351		120.1
187.454	192.223		144.454										301.6	278.476		119.6
187.197	193.691		144.197										301.1	280.602		119.1
186.939	195.158		143.939										300.58	282.728		118.58
186.678	196.625		143.678										300.05	284.854		118.05
186.406	198.093		143.406										299.52	286.979		117.52
186.13	199.56		143.13										299	289.105		117
185.853	201.027		142.853										298.5	291.231		116.5
185.577	202.495		142.577										298	293.357		116
185.294	203.962		142.294										297.51	295.483		115.51
185.002	205.429		142.002										297.02	297.608		115.02
184.71	206.897		141.71										296.53	299.734		114.53
184.418	208.364		141.418										296.04	301.86		114.04
184.131	209.832		141.131										295.54	303.986		113.54
183.793	211.299		140.793										295.05	306.111		113.05
183.463	212.766		140.463										294.42	308.237		112.42
183.132	214.234		140.132										293.75	310.363		111.75
182.803	215.701		139.803										293.08	312.489		111.08
182.447	217.168		139.447										292.41	314.614		110.41
182.082	218.636		139.082										291.7	316.74		109.7
181.723	220.103		138.723										290.96	318.866		108.96
181.369	221.57		138.369										290.23	320.992		108.23
181.009	223.038		138.009										289.5	323.118		107.5
180.622	224.505		137.622										288.8	325.243		106.8
180.23	225.972		137.23										288.12	327.369		106.12
179.832	227.44		136.832										287.43	329.495		105.43
179.428	228.907		136.428										286.75	331.621		104.75
179.026	230.374		136.026										286.08	333.746		104.08
178.629	231.842		135.629										285.43	335.872		103.43
178.225	233.309		135.225										284.77	337.998		102.77
177.815	234.777		134.815										284.11	340.124		102.11
177.373	236.244		134.373										283.19	342.25		101.19
176.91	237.711		133.91										282.17	344.375		100.17
176.445	239.179		133.445										281.16	346.501		99.16
175.977	240.646		132.977										280.14	348.627		98.14
175.503	242.113		132.503										279.15	350.753		97.15
175.009	243.581		132.009										278.16	352.878		96.16
174.509	245.048		131.509										277.17	355.004		95.17
174.012	246.515		131.012										276.18	357.13		94.18
173.512	247.983		130.512										275.3	359.256		93.3
173.013	249.45	250	130.013										274.44	361.381		92.44
172.513	250.917		129.513										273.59	363.507		91.59
172.01	252.385		129.01										272.74	365.633		90.74
171.505	253.852		128.505										271.46	367.759		89.46
170.99	255.319		127.99										270.04	369.885		88.04
170.468	256.787		127.468										268.63	372.01		86.63
169.946	258.254		126.946										267.21	374.136		85.21
169.422	259.722		126.422										265.32	376.262		83.32
168.891	261.189		125.891										263.26	378.388		81.26
168.369	262.656		125.369										261.21	380.513		79.21
167.85	264.124		124.85										259.16	382.639		77.16
167.333	265.591		124.333										257.59	384.765		75.59
166.817	267.058		123.817										256.17	386.891		74.17
166.268	268.526		123.268										254.76	389.017		72.76
165.707	269.993		122.707										253.34	391.142		71.34
165.148	271.46		122.148										251.44	393.268		69.44
164.589	272.928		121.589										249.37	395.394		67.37
164.017	274.395		121.017										247.3	397.52		65.3
163.424	275.862		120.424										245.24	399.645		63.24
162.837	277.33		119.837										243.38	401.771		61.38
162.256	278.797		119.256										241.59	403.897		59.59
161.698	280.264		118.698										239.8	406.023		57.8
160.984	281.732		117.984										238.02	408.149		56.02
160.29	283.199		117.29										236.47	410.274		54.47
159.594	284.667		116.594										235	412.4		53
158.897	286.134		115.897										233.54	414.526		51.54
158.195	287.601		115.195										232.07	416.652		50.07
157.489	289.069		114.489										230.5	418.777		48.5
156.779	290.536		113.779										228.89	420.903		46.89
156.085	292.003		113.085										227.28	423.029		45.28
155.419	293.471		112.419										225.68	425.155		43.68
154.786	294.938		111.786										224.45	427.28		42.45
154.149	296.405		111.149										223.36	429.406		41.36
153.508	297.873		110.508										222.27	431.532		40.27
152.864	299.34		109.864										221.18	433.658		39.18
152.115	300.807		109.115										220.13	435.784		38.13
151.356	302.275		108.356										219.09	437.909		37.09
150.582	303.742		107.582										218.06	440.035		36.06
149.793	305.209		106.793										217.02	442.161		35.02
149.026	306.677		106.026										216.1	444.287		34.1
148.279	308.144		105.279										215.23	446.412		33.23
147.543	309.612		104.543										214.35	448.538		32.35
146.818	311.079		103.818										213.47	450.664		31.47
146.064	312.546		103.064										212.72	452.79		30.72
145.176	314.014		102.176										212.02	454.916		30.02
144.281	315.481		101.281										211.32	457.041		29.32
143.378	316.948		100.378										210.62	459.167		28.62
142.469	318.416		99.469										209.91	461.293		27.91
141.585	319.883		98.585										209.2	463.419		27.2
140.704	321.35		97.704										208.48	465.544		26.48
139.823	322.818		96.823										207.77	467.67		25.77
138.942	324.285		95.942										207.01	469.796		25.01
138.092	325.752		95.092										206.23	471.922		24.23
137.27	327.22		94.27										205.45	474.047		23.45
136.446	328.687		93.446										204.67	476.173		22.67
135.62	330.155		92.62										203.54	478.299		21.54
134.769	331.622		91.769										202.28	480.425		20.28
133.735	333.089		90.735										201.03	482.551		19.03
132.67	334.557		89.67										199.77	484.676		17.77
131.614	336.024		88.614										198.92	486.802		16.92
130.568	337.491		87.568										198.21	488.928		16.21
129.415	338.959		86.415										197.5	491.054		15.5
128.194	340.426		85.194										196.78	493.179		14.78
126.935	341.893		83.935										196.11	495.305		14.11
125.637	343.361		82.637										195.45	497.431		13.45
124.469	344.828		81.469										194.78	499.557	500	12.78
123.563	346.295		80.563										194.12	501.683		12.12
122.705	347.763		79.705										193.5	503.808		11.5
121.862	349.23		78.862										192.88	505.934		10.88
121.006	350.697		78.006										192.27	508.06		10.27
120.151	352.165		77.151										191.66	510.186		9.66
119.273	353.632		76.273										191.1	512.311		9.1
118.371	355.1		75.371										190.55	514.437		8.55
117.446	356.567		74.446										190.01	516.563		8.01
116.518	358.034		73.518										189.46	518.689		7.46
115.591	359.502		72.591										188.9	520.815		6.9
114.658	360.969		71.658										188.34	522.94		6.34
113.753	362.436		70.753										187.77	525.066		5.77
112.968	363.904		69.968										187.2	527.192		5.2
112.303	365.371		69.303										186.73	529.318		4.73
111.628	366.838		68.628										186.29	531.443		4.29
110.941	368.306		67.941										185.85	533.569		3.85
110.244	369.773		67.244										185.41	535.695		3.41
109.598	371.24		66.598										184.97	537.821		2.97
108.962	372.708		65.962										184.52	539.946		2.52
108.333	374.175		65.333										184.08	542.072		2.08
107.712	375.642		64.712										183.64	544.198		1.64
107.11	377.11		64.11										183.38	546.324		1.38
106.512	378.577		63.512										183.19	548.45		1.19
105.906	380.045		62.906										183	550.575		1
105.291	381.512		62.291										182.81	552.701		0.81
104.679	382.979		61.679										182.67	554.827		0.67
104.108	384.447		61.108										182.54	556.953		0.54
103.548	385.914		60.548										182.41	559.078		0.41
102.998	387.381		59.998										182.29	561.204		0.29
102.458	388.849		59.458										182.22	563.33		0.22
101.898	390.316		58.898										182.18	565.456		0.18
101.353	391.783		58.353										182.14	567.582		0.14
100.828	393.251		57.828										182.09	569.707		0.09
100.31	394.718		57.31										182.1	571.833		0.1
99.803	396.185		56.803										182.12	573.959		0.12
99.302	397.653		56.302										182.14	576.085		0.14
98.802	399.12		55.802										182.17	578.21		0.17
98.302	400.587		55.302										182.23	580.336		0.23
97.799	402.055		54.799										182.31	582.462		0.31
97.273	403.522		54.273										182.38	584.588		0.38
96.747	404.99		53.747										182.46	586.713		0.46
96.228	406.457		53.228										182.59	588.839		0.59
95.718	407.924		52.718										182.74	590.965		0.74
95.231	409.392		52.231										182.89	593.091		0.89
94.752	410.859		51.752										183.04	595.217		1.04
94.274	412.326		51.274										183.23	597.342		1.23
93.798	413.794		50.798										183.44	599.468		1.44
93.31	415.261		50.31										183.64	601.594		1.64
92.803	416.728		49.803										183.84	603.72		1.84
92.292	418.196		49.292										184.12	605.845		2.12
91.777	419.663		48.777										184.42	607.971		2.42
91.271	421.13		48.271										184.73	610.097		2.73
90.776	422.598		47.776										185.03	612.223		3.03
90.273	424.065		47.273										185.39	614.349		3.39
89.761	425.532		46.761										185.78	616.474		3.78
89.24	427		46.24										186.17	618.6		4.17
88.697	428.467		45.697										186.55	620.726		4.55
88.145	429.935		45.145										187.03	622.852		5.03
87.591	431.402		44.591										187.53	624.977		5.53
87.034	432.869		44.034										188.03	627.103		6.03
86.438	434.337		43.438										188.54	629.229		6.54
85.76	435.804		42.76										189.04	631.355		7.04
85.103	437.271		42.103										189.53	633.481		7.53
84.472	438.739		41.472										190.03	635.606		8.03
83.867	440.206		40.867										190.53	637.732		8.53
83.321	441.673		40.321										191.07	639.858		9.07
82.775	443.141		39.775										191.64	641.984		9.64
82.227	444.608		39.227										192.2	644.109		10.2
81.676	446.075		38.676										192.76	646.235		10.76
81.044	447.543		38.044										193.38	648.361		11.38
80.335	449.01		37.335										194.01	650.487		12.01
79.604	450.477		36.604										194.64	652.612		12.64
78.86	451.945		35.86										195.27	654.738		13.27
78.075	453.412		35.075										195.83	656.864		13.83
77.206	454.88		34.206										196.35	658.99		14.35
76.333	456.347		33.333										196.87	661.116		14.87
75.456	457.814		32.456										197.4	663.241		15.4
74.574	459.282		31.574										197.97	665.367		15.97
73.556	460.749		30.556										198.56	667.493		16.56
72.534	462.216		29.534										199.15	669.619		17.15
71.525	463.684		28.525										199.74	671.744		17.74
70.522	465.151		27.522										200.3	673.87		18.3
69.486	466.618		26.486										200.84	675.996		18.84
68.443	468.086		25.443										201.38	678.122		19.38
67.426	469.553		24.426										201.92	680.248		19.92
66.435	471.02		23.435										202.51	682.373		20.51
65.503	472.488		22.503										203.12	684.499		21.12
64.752	473.955		21.752										203.73	686.625		21.73
64.003	475.422		21.003										204.34	688.751		22.34
63.255	476.89		20.255										204.99	690.876		22.99
62.509	478.357		19.509										205.67	693.002		23.67
61.599	479.825		18.599										206.35	695.128		24.35
60.648	481.292		17.648										207.03	697.254		25.03
59.7	482.759		16.7										207.62	699.379		25.62
58.755	484.227		15.755										208.18	701.505		26.18
57.806	485.694		14.806										208.74	703.631		26.74
56.897	487.161		13.897										209.31	705.757		27.31
56.059	488.629		13.059										209.82	707.883		27.82
55.292	490.096		12.292										210.31	710.008		28.31
54.587	491.563		11.587										210.8	712.134		28.8
53.797	493.031		10.797										211.3	714.26		29.3
52.92	494.498		9.92										211.76	716.386		29.76
52.027	495.965		9.027										212.21	718.511		30.21
51.159	497.433		8.159										212.66	720.637		30.66
50.429	498.9		7.429										213.11	722.763		31.11
49.741	500.367	500	6.741										213.53	724.889		31.53
49.042	501.835		6.042										213.93	727.015		31.93
48.333	503.302		5.333										214.33	729.14		32.33
47.642	504.77		4.642										214.73	731.266		32.73
47.003	506.237		4.003										215.07	733.392		33.07
46.361	507.704		3.361										215.39	735.518		33.39
45.73	509.172		2.73										215.7	737.643		33.7
45.098	510.639		2.098										216.01	739.769		34.01
44.729	512.106		1.729										216.31	741.895		34.31
44.369	513.574		1.369										216.61	744.021		34.61
44.014	515.041		1.014										216.9	746.147		34.9
43.662	516.508		0.662										217.19	748.272		35.19
43.479	517.976		0.479										217.46	750.398	750	35.46
43.412	519.443		0.412										217.71	752.524		35.71
43.356	520.91		0.356										217.96	754.65		35.96
43.313	522.378		0.313										218.21	756.775		36.21
43.295	523.845		0.295										218.42	758.901		36.42
43.345	525.313		0.345										218.61	761.027		36.61
43.393	526.78		0.393										218.81	763.153		36.81
43.439	528.247		0.439										219	765.278		37
43.484	529.715		0.484										219.16	767.404		37.16
43.585	531.182		0.585										219.3	769.53		37.3
43.692	532.649		0.692										219.45	771.656		37.45
43.798	534.117		0.798										219.59	773.782		37.59
43.901	535.584		0.901										219.71	775.907		37.71
44.054	537.051		1.054										219.82	778.033		37.82
44.267	538.519		1.267										219.93	780.159		37.93
44.484	539.986		1.484										220.04	782.285		38.04
44.699	541.453		1.699										220.12	784.41		38.12
44.923	542.921		1.923										220.18	786.536		38.18
45.198	544.388		2.198										220.25	788.662		38.25
45.464	545.855		2.464										220.31	790.788		38.31
45.721	547.323		2.721										220.34	792.914		38.34
45.969	548.79		2.969										220.36	795.039		38.36
46.374	550.258		3.374										220.38	797.165		38.38
46.819	551.725		3.819										220.39	799.291		38.39
47.325	553.192		4.325										220.37	801.417		38.37
47.859	554.66		4.859										220.32	803.542		38.32
48.48	556.127		5.48										220.27	805.668		38.27
49.2	557.594		6.2										220.23	807.794		38.23
49.915	559.062		6.915										220.15	809.92		38.15
50.624	560.529		7.624										220.07	812.045		38.07
51.328	561.996		8.328										219.98	814.171		37.98
52.042	563.464		9.042										219.89	816.297		37.89
52.78	564.931		9.78										219.83	818.423		37.83
53.539	566.398		10.539										219.77	820.549		37.77
54.273	567.866		11.273										219.71	822.674		37.71
54.957	569.333		11.957										219.65	824.8		37.65
55.638	570.8		12.638										219.53	826.926		37.53
56.327	572.268		13.327										219.4	829.052		37.4
57.025	573.735		14.025										219.27	831.177		37.27
57.812	575.203		14.812										219.13	833.303		37.13
58.775	576.67		15.775										219.03	835.429		37.03
59.769	578.137		16.769										218.94	837.555		36.94
60.796	579.605		17.796										218.85	839.681		36.85
61.854	581.072		18.854										218.76	841.806		36.76
62.69	582.539		19.69										218.71	843.932		36.71
63.542	584.007		20.542										218.67	846.058		36.67
64.438	585.474		21.438										218.63	848.184		36.63
65.376	586.941		22.376										218.59	850.309		36.59
66.307	588.409		23.307										218.58	852.435		36.58
67.192	589.876		24.192										218.58	854.561		36.58
68.048	591.343		25.048										218.58	856.687		36.58
68.874	592.811		25.874										218.58	858.813		36.58
69.696	594.278		26.696										218.59	860.938		36.59
70.569	595.745		27.569										218.62	863.064		36.62
71.497	597.213		28.497										218.64	865.19		36.64
72.463	598.68		29.463										218.67	867.316		36.67
73.455	600.148		30.455										218.73	869.441		36.73
74.723	601.615		31.723										218.8	871.567		36.8
76.068	603.082		33.068										218.88	873.693		36.88
77.463	604.55		34.463										218.95	875.819		36.95
78.91	606.017		35.91										219.1	877.944		37.1
80.37	607.484		37.37										219.28	880.07		37.28
81.724	608.952		38.724										219.45	882.196		37.45
82.962	610.419		39.962										219.63	884.322		37.63
84.057	611.886		41.057										219.79	886.448		37.79
85.345	613.354		42.345										219.96	888.573		37.96
87.685	614.821		44.685										220.12	890.699		38.12
90.055	616.288		47.055										220.28	892.825		38.28
92.455	617.756		49.455										220.42	894.951		38.42
94.886	619.223		51.886										220.54	897.076		38.54
98.665	620.69		55.665										220.67	899.202		38.67
102.969	622.158		59.969										220.8	901.328		38.8
107.507	623.625		64.507										221.03	903.454		39.03
112.281	625.093		69.281										221.3	905.58		39.3
118.176	626.56		75.176										221.57	907.705		39.57
125.785	628.027		82.785										221.84	909.831		39.84
133.754	629.495		90.754										222.19	911.957		40.19
142.082	630.962		99.082										222.57	914.083		40.57
150.396	632.429		107.396										222.95	916.208		40.95
154.61	633.897		111.61										223.33	918.334		41.33
158.388	635.364		115.388										223.83	920.46		41.83
161.73	636.831		118.73										224.38	922.586		42.38
164.635	638.299		121.635										224.94	924.711		42.94
166.451	639.766		123.451										225.49	926.837		43.49
168.064	641.233		125.064										226.14	928.963		44.14
169.722	642.701		126.722										226.82	931.089		44.82
171.417	644.168		128.417										227.5	933.215		45.5
173.028	645.635		130.028										228.19	935.34		46.19
174.428	647.103		131.428										229.04	937.466		47.04
175.818	648.57		132.818										229.97	939.592		47.97
177.196	650.038		134.196										230.9	941.718		48.9
178.563	651.505		135.563										231.83	943.843		49.83
179.35	652.972		136.35										232.71	945.969		50.71
180.042	654.44		137.042										233.58	948.095		51.58
180.583	655.907		137.583										234.44	950.221		52.44
181.106	657.374		138.106										235.31	952.347		53.31
181.609	658.842		138.609										236.1	954.472		54.1
182.108	660.309		139.108										236.86	956.598		54.86
182.616	661.776		139.616										237.61	958.724		55.61
183.132	663.244		140.132										238.37	960.85		56.37
183.639	664.711		140.639										239.15	962.975		57.15
184.095	666.178		141.095										239.92	965.101		57.92
184.544	667.646		141.544										240.7	967.227		58.7
184.985	669.113		141.985										241.48	969.353		59.48
185.414	670.58		142.414										242.25	971.479		60.25
185.836	672.048		142.836										243.01	973.604		61.01
186.259	673.515		143.259										243.77	975.73		61.77
186.684	674.983		143.684										244.53	977.856		62.53
187.111	676.45		144.111										245.21	979.982		63.21
187.535	677.917		144.535										245.86	982.107		63.86
187.957	679.385		144.957										246.51	984.233		64.51
188.383	680.852		145.383										247.17	986.359		65.17
188.812	682.319		145.812										247.8	988.485		65.8
189.236	683.787		146.236										248.42	990.61		66.42
189.609	685.254		146.609										249.04	992.736		67.04
189.98	686.721		146.98										249.66	994.862		67.66
190.35	688.189		147.35										250.36	996.988		68.36
190.721	689.656		147.721										251.1	999.114	1000	69.1
191.091	691.123		148.091										251.84	1001.24		69.84
191.46	692.591		148.46										252.59	1003.37		70.59
191.83	694.058		148.83										253.2	1005.49		71.2
192.2	695.525		149.2										253.77	1007.62		71.77
192.563	696.993		149.563										254.33	1009.74		72.33
192.917	698.46		149.917										254.89	1011.87		72.89
193.265	699.928		150.265										255.46	1013.99		73.46
193.611	701.395		150.611										256.03	1016.12		74.03
193.951	702.862		150.951										256.6	1018.25		74.6
194.263	704.33		151.263										257.17	1020.37		75.17
194.573	705.797		151.573										257.71	1022.5		75.71
194.881	707.264		151.881										258.23	1024.62		76.23
195.188	708.732		152.188										258.75	1026.75		76.75
195.468	710.199		152.468										259.27	1028.87		77.27
195.738	711.666		152.738										259.77	1031		77.77
196.006	713.134		153.006										260.26	1033.13		78.26
196.27	714.601		153.27										260.76	1035.25		78.76
196.525	716.068		153.525										261.25	1037.38		79.25
196.766	717.536		153.766										261.75	1039.5		79.75
197.006	719.003		154.006										262.26	1041.63		80.26
197.245	720.47		154.245										262.77	1043.75		80.77
197.483	721.938		154.483										263.28	1045.88		81.28
197.699	723.405		154.699										263.81	1048.01		81.81
197.914	724.873		154.914										264.37	1050.13		82.37
198.126	726.34		155.126										264.92	1052.26		82.92
198.337	727.807		155.337										265.47	1054.38		83.47
198.531	729.275		155.531										266.02	1056.51		84.02
198.718	730.742		155.718										266.57	1058.64		84.57
198.904	732.209		155.904										267.12	1060.76		85.12
199.089	733.677		156.089										267.67	1062.89		85.67
199.268	735.144		156.268										268.21	1065.01		86.21
199.432	736.611		156.432										268.74	1067.14		86.74
199.596	738.079		156.596										269.27	1069.26		87.27
199.758	739.546		156.758										269.8	1071.39		87.8
199.92	741.013		156.92										270.31	1073.52		88.31
200.064	742.481		157.064										270.79	1075.64		88.79
200.203	743.948		157.203										271.28	1077.77		89.28
200.34	745.416		157.34										271.77	1079.89		89.77
200.478	746.883		157.478										272.29	1082.02		90.29
200.608	748.35		157.608										272.83	1084.14		90.83
200.731	749.818	750	157.731										273.36	1086.27		91.36
200.854	751.285		157.854										273.9	1088.4		91.9
200.976	752.752		157.976										274.45	1090.52		92.45
201.094	754.22		158.094										275.01	1092.65		93.01
201.202	755.687		158.202										275.57	1094.77		93.57
201.308	757.154		158.308										276.13	1096.9		94.13
201.411	758.622		158.411										276.64	1099.02		94.64
201.513	760.089		158.513										277.13	1101.15		95.13
201.601	761.556		158.601										277.61	1103.28		95.61
201.687	763.024		158.687										278.1	1105.4		96.1
201.772	764.491		158.772										278.55	1107.53		96.55
201.856	765.958		158.856										278.99	1109.65		96.99
201.932	767.426		158.932										279.43	1111.78		97.43
201.999	768.893		158.999										279.87	1113.91		97.87
202.065	770.361		159.065										280.29	1116.03		98.29
202.129	771.828		159.129										280.7	1118.16		98.7
202.191	773.295		159.191										281.12	1120.28		99.12
202.239	774.763		159.239										281.53	1122.41		99.53
202.285	776.23		159.285										281.9	1124.53		99.9
202.332	777.697		159.332										282.25	1126.66		100.25
202.378	779.165		159.378										282.61	1128.79		100.61
202.417	780.632		159.417										282.96	1130.91		100.96
202.452	782.099		159.452										283.28	1133.04		101.28
202.488	783.567		159.488										283.6	1135.16		101.6
202.523	785.034		159.523										283.91	1137.29		101.91
202.552	786.501		159.552										284.22	1139.41		102.22
202.57	787.969		159.57										284.55	1141.54		102.55
202.588	789.436		159.588										284.88	1143.67		102.88
202.606	790.903		159.606										285.21	1145.79		103.21
202.623	792.371		159.623										285.54	1147.92		103.54
202.624	793.838		159.624										285.84	1150.04		103.84
202.626	795.306		159.626										286.13	1152.17		104.13
202.627	796.773		159.627										286.41	1154.3		104.41
202.628	798.24		159.628										286.7	1156.42		104.7
202.615	799.708		159.615										286.97	1158.55		104.97
202.594	801.175		159.594										287.23	1160.67		105.23
202.571	802.642		159.571										287.5	1162.8		105.5
202.548	804.11		159.548										287.76	1164.92		105.76
202.518	805.577		159.518										288.01	1167.05		106.01
202.473	807.044		159.473										288.26	1169.18		106.26
202.429	808.512		159.429										288.5	1171.3		106.5
202.385	809.979		159.385										288.75	1173.43		106.75
202.34	811.446		159.34										288.96	1175.55		106.96
202.282	812.914		159.282										289.16	1177.68		107.16
202.223	814.381		159.223										289.35	1179.8		107.35
202.163	815.848		159.163										289.55	1181.93		107.55
202.1	817.316		159.1										289.72	1184.06		107.72
202.028	818.783		159.028										289.89	1186.18		107.89
201.948	820.251		158.948										290.05	1188.31		108.05
201.869	821.718		158.869										290.21	1190.43		108.21
201.788	823.185		158.788										290.37	1192.56		108.37
201.706	824.653		158.706										290.52	1194.68		108.52
201.615	826.12		158.615										290.68	1196.81		108.68
201.523	827.587		158.523										290.83	1198.94		108.83
201.431	829.055		158.431										290.95	1201.06		108.95
201.338	830.522		158.338										291.06	1203.19		109.06
201.232	831.989		158.232										291.16	1205.31		109.16
201.125	833.457		158.125										291.27	1207.44		109.27
201.016	834.924		158.016										291.37	1209.57		109.37
200.907	836.391		157.907										291.46	1211.69		109.46
200.793	837.859		157.793										291.56	1213.82		109.56
200.675	839.326		157.675										291.66	1215.94		109.66
200.556	840.793		157.556										291.75	1218.07		109.75
200.436	842.261		157.436										291.85	1220.19		109.85
200.315	843.728		157.315										291.94	1222.32		109.94
200.189	845.196		157.189										292.03	1224.45		110.03
200.062	846.663		157.062										292.12	1226.57		110.12
199.936	848.13		156.936										292.2	1228.7		110.2
199.811	849.598		156.811										292.28	1230.82		110.28
199.677	851.065		156.677										292.37	1232.95		110.37
199.541	852.532		156.541										292.43	1235.07		110.43
199.405	854		156.405										292.49	1237.2		110.49
199.269	855.467		156.269										292.55	1239.33		110.55
199.129	856.934		156.129										292.61	1241.45		110.61
198.985	858.402		155.985										292.65	1243.58		110.65
198.84	859.869		155.84										292.69	1245.7		110.69
198.695	861.336		155.695										292.73	1247.83		110.73
198.554	862.804		155.554										292.77	1249.95	1250	110.77
198.398	864.271		155.398										292.81	1252.08		110.81
198.245	865.738		155.245										292.84	1254.21		110.84
198.092	867.206		155.092										292.88	1256.33		110.88
197.939	868.673		154.939										292.91	1258.46		110.91
197.782	870.141		154.782										292.93	1260.58		110.93
197.621	871.608		154.621										292.95	1262.71		110.95
197.459	873.075		154.459										292.96	1264.84		110.96
197.297	874.543		154.297										292.98	1266.96		110.98
197.13	876.01		154.13										292.97	1269.09		110.97
196.958	877.477		153.958										292.95	1271.21		110.95
196.787	878.945		153.787										292.93	1273.34		110.93
196.615	880.412		153.615										292.92	1275.46		110.92
196.445	881.879		153.445										292.9	1277.59		110.9
196.272	883.347		153.272										292.89	1279.72		110.89
196.1	884.814		153.1										292.87	1281.84		110.87
195.928	886.281		152.928										292.86	1283.97		110.86
195.758	887.749		152.758										292.85	1286.09		110.85
195.586	889.216		152.586										292.85	1288.22		110.85
195.415	890.683		152.415										292.84	1290.34		110.84
195.245	892.151		152.245										292.84	1292.47		110.84
195.075	893.618		152.075										292.84	1294.6		110.84
194.904	895.086		151.904										292.85	1296.72		110.85
194.728	896.553		151.728										292.86	1298.85		110.86
194.552	898.02		151.552										292.86	1300.97		110.86
194.375	899.488		151.375										292.85	1303.1		110.85
194.197	900.955		151.197										292.83	1305.22		110.83
194.015	902.422		151.015										292.81	1307.35		110.81
193.833	903.89		150.833										292.79	1309.48		110.79
193.652	905.357		150.652										292.78	1311.6		110.78
193.47	906.824		150.47										292.77	1313.73		110.77
193.29	908.292		150.29										292.76	1315.85		110.76
193.111	909.759		150.111										292.74	1317.98		110.74
192.931	911.226		149.931										292.72	1320.11		110.72
192.751	912.694		149.751										292.7	1322.23		110.7
192.57	914.161		149.57										292.67	1324.36		110.67
192.389	915.628		149.389										292.64	1326.48		110.64
192.207	917.096		149.207										292.61	1328.61		110.61
192.026	918.563		149.026										292.57	1330.73		110.57
191.844	920.031		148.844										292.53	1332.86		110.53
191.661	921.498		148.661
191.478	922.965		148.478
191.296	924.433		148.296
191.115	925.9		148.115
190.933	927.367		147.933
190.752	928.835		147.752
190.572	930.302		147.572
190.393	931.769		147.393
190.22	933.237		147.22
190.022	934.704		147.022
189.833	936.171		146.833
189.645	937.639		146.645
189.459	939.106		146.459
189.275	940.573		146.275
189.093	942.041		146.093
188.911	943.508		145.911
188.729	944.976		145.729
188.546	946.443		145.546
188.362	947.91		145.362
188.178	949.378		145.178
187.995	950.845		144.995
187.812	952.312		144.812
187.632	953.78		144.632
187.451	955.247		144.451
187.269	956.714		144.269
187.086	958.182		144.086
186.901	959.649		143.901
186.716	961.116		143.716
186.532	962.584		143.532
186.349	964.051		143.349
186.161	965.519		143.161
185.966	966.986		142.966
185.772	968.453		142.772
185.579	969.921		142.579
185.386	971.388		142.386
185.196	972.855		142.196
185.006	974.323		142.006
184.817	975.79		141.817
184.626	977.257		141.626
184.434	978.725		141.434
184.241	980.192		141.241
184.048	981.659		141.048
183.856	983.127		140.856
183.666	984.594		140.666
183.484	986.061		140.484
183.3	987.529		140.3
183.116	988.996		140.116
182.931	990.464		139.931
182.738	991.931		139.738
182.539	993.398		139.539
182.34	994.866		139.34
182.14	996.333		139.14
181.941	997.8		138.941
181.741	999.268	1000	138.741
181.543	1000.73		138.543
181.345	1002.2		138.345
181.147	1003.67		138.147
180.943	1005.14		137.943
180.736	1006.6		137.736
180.528	1008.07		137.528
180.321	1009.54		137.321
180.111	1011.01		137.111
179.899	1012.47		136.899
179.684	1013.94		136.684
179.468	1015.41		136.468
179.252	1016.88		136.252
179.039	1018.34		136.039
178.828	1019.81		135.828
178.616	1021.28		135.616
178.403	1022.75		135.403
178.191	1024.21		135.191
177.979	1025.68		134.979
177.767	1027.15		134.767
177.555	1028.61		134.555
177.342	1030.08		134.342
177.128	1031.55		134.128
176.914	1033.02		133.914
176.7	1034.48		133.7
176.486	1035.95		133.486
176.271	1037.42		133.271
176.057	1038.89		133.057
175.844	1040.35		132.844
175.631	1041.82		132.631
175.427	1043.29		132.427
175.224	1044.76		132.224
175.021	1046.22		132.021
174.818	1047.69		131.818
174.615	1049.16		131.615
174.411	1050.63		131.411

## Sheet: Puncture marks
CSV-File	Spitze 1_A1_Detail Eindruecke 68cm_3D_100x (1)-220810 (04)													CSV-File	Spitze 1_A1_Detail Eindruecke 68cm_3D_100x (1)-220810 (03)
Titel	Hˆhenprofil Diagrammdaten													Titel	Hˆhenprofil Diagrammdaten
Datum gesp	2022-08-10	07:09:00												Datum gesp	2022-08-10	07:08:00
Kommentar	Min	14.238												Kommentar	Min	155.503
Vergrˆﬂerung	2.218	[µm]												Vergrˆﬂerung	2.218	[µm]
Datenanzahl	986													Datenanzahl	330
L‰nge	2185.09	[µm]												L‰nge	731.735	[µm]
Anfangspunkt 1	424.206	551.265												Anfangspunkt 1	612.441	393.618
Endpunkt 1	1407.73	610.088												Endpunkt 1	593.618	723.029
Profil 1[µm]														Profil 1[µm]
248.519	234.519	0	0											322.914	167.914	0	0
247.852	233.852	2.21837												322.841	167.841	2.22412
247.195	233.195	4.43673												322.768	167.768	4.44824
246.547	232.547	6.6551												322.669	167.669	6.67236
245.765	231.765	8.87347												322.555	167.555	8.89647
244.41	230.41	11.0918												322.441	167.441	11.1206
243.046	229.046	13.3102												322.328	167.328	13.3447
241.676	227.676	15.5286												322.185	167.185	15.5688
240.403	226.403	17.7469												322.025	167.025	17.7929
239.563	225.563	19.9653												321.865	166.865	20.0171
238.715	224.715	22.1837												321.705	166.705	22.2412
237.858	223.858	24.402												321.525	166.525	24.4653
236.89	222.89	26.6204												321.333	166.333	26.6894
235.539	221.539	28.8388												321.14	166.14	28.9135
234.225	220.225	31.0571												320.948	165.948	31.1377
232.916	218.916	33.2755												320.724	165.724	33.3618
231.649	217.649	35.4939												320.482	165.482	35.5859
230.55	216.55	37.7122												320.24	165.24	37.81
229.463	215.463	39.9306												319.998	164.998	40.0341
228.386	214.386	42.149												319.736	164.736	42.2583
227.611	213.611	44.3673												319.464	164.464	44.4824
228.18	214.18	46.5857												319.191	164.191	46.7065
228.726	214.726	48.8041												318.918	163.918	48.9306
229.25	215.25	51.0224												318.619	163.619	51.1547
229.478	215.478	53.2408												318.307	163.307	53.3788
228.396	214.396	55.4592												317.994	162.994	55.603
227.348	213.348	57.6775												317.681	162.681	57.8271
226.334	212.334	59.8959												317.339	162.339	60.0512
225.487	211.487	62.1143												316.982	161.982	62.2753
225.329	211.329	64.3326												316.624	161.624	64.4994
225.167	211.167	66.551												316.267	161.267	66.7236
225.001	211.001	68.7694												315.878	160.878	68.9477
224.768	210.768	70.9877												315.472	160.472	71.1718
224.178	210.178	73.2061												315.066	160.066	73.3959
223.561	209.561	75.4245												314.66	159.66	75.62
222.916	208.916	77.6428												314.227	159.227	77.8441
222.201	208.201	79.8612												313.779	158.779	80.0683
221.244	207.244	82.0796												313.331	158.331	82.2924
220.296	206.296	84.2979												312.883	157.883	84.5165
219.357	205.357	86.5163												312.408	157.408	86.7406
218.435	204.435	88.7347												311.918	156.918	88.9647
217.578	203.578	90.953												311.428	156.428	91.1889
216.741	202.741	93.1714												310.938	155.938	93.413
215.925	201.925	95.3898												310.421	155.421	95.6371
215.067	201.067	97.6081												309.89	154.89	97.8612
213.808	199.808	99.8265												309.36	154.36	100.085
212.5	198.5	102.045												308.829	153.829	102.309
211.142	197.142	104.263												308.265	153.265	104.534
209.897	195.897	106.482												307.686	152.686	106.758
209.662	195.662	108.7												307.107	152.107	108.982
209.397	195.397	110.918												306.526	151.526	111.206
209.103	195.103	113.137												305.93	150.93	113.43
208.711	194.711	115.355												305.327	150.327	115.654
207.836	193.836	117.573												304.724	149.724	117.878
206.942	192.942	119.792												304.121	149.121	120.102
206.029	192.029	122.01												303.507	148.507	122.327
205.031	191.031	124.229												302.888	147.888	124.551
203.534	189.534	126.447												302.267	147.267	126.775
202.018	188.018	128.665												301.647	146.647	128.999
200.48	186.48	130.884												301.021	146.021	131.223
198.932	184.932	133.102												300.393	145.393	133.447
197.436	183.436	135.32												299.765	144.765	135.671
195.925	181.925	137.539												299.136	144.136	137.895
194.397	180.397	139.757												298.509	143.509	140.119
192.937	178.937	141.975												297.884	142.884	142.344
192.153	178.153	144.194												297.258	142.258	144.568
191.384	177.384	146.412												296.633	141.633	146.792
190.631	176.631	148.631												295.989	140.989	149.016
189.807	175.807	150.849												295.337	140.337	151.24
188.243	174.243	153.067												294.685	139.685	153.464
186.667	172.667	155.286												294.033	139.033	155.688
185.079	171.079	157.504												293.339	138.339	157.912
183.474	169.474	159.722												292.626	137.626	160.137
181.807	167.807	161.941												291.912	136.912	162.361
180.134	166.134	164.159												291.197	136.197	164.585
178.454	164.454	166.377												290.484	135.484	166.809
176.776	162.776	168.596												289.77	134.77	169.033
175.173	161.173	170.814												289.057	134.057	171.257
173.558	159.558	173.033												288.343	133.343	173.481
171.931	157.931	175.251												287.666	132.666	175.705
170.348	156.348	177.469												287.002	132.002	177.929
169.1	155.1	179.688												286.336	131.336	180.154
167.855	153.855	181.906												285.668	130.668	182.378
166.614	152.614	184.124												284.945	129.945	184.602
165.37	151.37	186.343												284.201	129.201	186.826
164.053	150.053	188.561												283.457	128.457	189.05
162.749	148.749	190.78												282.714	127.714	191.274
161.455	147.455	192.998												281.965	126.965	193.498
160.232	146.232	195.216												281.215	126.215	195.722
159.707	145.707	197.435												280.466	125.466	197.947
159.151	145.151	199.653												279.717	124.717	200.171
158.561	144.561	201.871												278.982	123.982	202.395
157.944	143.944	204.09												278.251	123.251	204.619
157.373	143.373	206.308												277.521	122.521	206.843
156.794	142.794	208.526												276.79	121.79	209.067
156.205	142.205	210.745												276.041	121.041	211.291
155.616	141.616	212.963												275.285	120.285	213.515
155.13	141.13	215.182												274.529	119.529	215.739
154.643	140.643	217.4												273.774	118.774	217.964
154.157	140.157	219.618												273.021	118.021	220.188
153.667	139.667	221.837												272.27	117.27	222.412
153.129	139.129	224.055												271.519	116.519	224.636
152.592	138.592	226.273												270.767	115.767	226.86
152.056	138.056	228.492												269.976	114.976	229.084
151.524	137.524	230.71												269.173	114.173	231.308
151.063	137.063	232.928												268.372	113.372	233.532
150.604	136.604	235.147												267.573	112.573	235.757
150.146	136.146	237.365												266.603	111.603	237.981
149.694	135.694	239.584												265.577	110.577	240.205
149.355	135.355	241.802												264.554	109.554	242.429
149.014	135.014	244.02												263.534	108.534	244.653
148.672	134.672	246.239												262.696	107.696	246.877
148.341	134.341	248.457												261.916	106.916	249.101	250
148.005	134.005	250.675												261.137	106.137	251.325
147.682	133.682	252.894												260.359	105.359	253.55
147.358	133.358	255.112												259.519	104.519	255.774
147.045	133.045	257.331												258.665	103.665	257.998
146.751	132.751	259.549												257.814	102.814	260.222
146.466	132.466	261.767												256.967	101.967	262.446
146.181	132.181	263.986												256.117	101.117	264.67
145.903	131.903	266.204												255.261	100.261	266.894
145.667	131.667	268.422												254.401	99.401	269.118
145.44	131.44	270.641												253.536	98.536	271.342
145.214	131.214	272.859												252.247	97.247	273.567
144.995	130.995	275.077												250.829	95.829	275.791
144.91	130.91	277.296												249.405	94.405	278.015
144.825	130.825	279.514												247.977	92.977	280.239
144.739	130.739	281.733												246.732	91.732	282.463
144.652	130.652	283.951												245.54	90.54	284.687
144.589	130.589	286.169												244.347	89.347	286.911
144.527	130.527	288.388												243.152	88.152	289.135
144.463	130.463	290.606												241.221	86.221	291.36
144.4	130.4	292.824												239.087	84.087	293.584
144.384	130.384	295.043												236.958	81.958	295.808
144.368	130.368	297.261												234.833	79.833	298.032
144.351	130.351	299.479												231.603	76.603	300.256
144.333	130.333	301.698												228.071	73.071	302.48
144.379	130.379	303.916												224.538	69.538	304.704
144.424	130.424	306.135												221.005	66.005	306.928
144.467	130.467	308.353												216.869	61.869	309.152
144.509	130.509	310.571												212.56	57.56	311.377
144.567	130.567	312.79												208.236	53.236	313.601
144.624	130.624	315.008												203.897	48.897	315.825
144.678	130.678	317.226												201.298	46.298	318.049
144.729	130.729	319.445												199.143	44.143	320.273
144.757	130.757	321.663												196.984	41.984	322.497
144.784	130.784	323.882												194.821	39.821	324.721
144.815	130.815	326.1												192.802	37.802	326.945
144.85	130.85	328.318												190.846	35.846	329.17
145.033	131.033	330.537												188.837	33.837	331.394
145.221	131.221	332.755												186.796	31.796	333.618
145.41	131.41	334.973												183.306	28.306	335.842
145.601	131.601	337.192												179.509	24.509	338.066
145.918	131.918	339.41												175.754	20.754	340.29
146.238	132.238	341.628												172.039	17.039	342.514
146.561	132.561	343.847												169.986	14.986	344.738
146.884	132.884	346.065												168.318	13.318	346.962
147.25	133.25	348.284												166.653	11.653	349.187
147.615	133.615	350.502												164.991	9.991	351.411
147.978	133.978	352.72												164.019	9.019	353.635
148.34	134.34	354.939												163.197	8.197	355.859
148.653	134.653	357.157												162.366	7.366	358.083
148.96	134.96	359.375												161.528	6.528	360.307
149.262	135.262	361.594												160.912	5.912	362.531
149.56	135.56	363.812												160.341	5.341	364.755
150.122	136.122	366.03												159.765	4.765	366.98
150.697	136.697	368.249												159.186	4.186	369.204
151.275	137.275	370.467												158.686	3.686	371.428
151.856	137.856	372.686												158.202	3.202	373.652
152.614	138.614	374.904												157.717	2.717	375.876
153.38	139.38	377.122												157.23	2.23	378.1
154.147	140.147	379.341												156.797	1.797	380.324
154.913	140.913	381.559												156.37	1.37	382.548
155.443	141.443	383.777												155.939	0.939	384.773
155.957	141.957	385.996												155.503	0.503	386.997
156.467	142.467	388.214												155.534	0.534	389.221
156.974	142.974	390.433												155.641	0.641	391.445
157.382	143.382	392.651												155.731	0.731	393.669
157.786	143.786	394.869												155.805	0.805	395.893
158.192	144.192	397.088												161.478	6.478	398.117
158.599	144.599	399.306												168.292	13.292	400.341
158.91	144.91	401.524												175.188	20.188	402.565
159.216	145.216	403.743												182.168	27.168	404.79
159.522	145.522	405.961												184.869	29.869	407.014
159.829	145.829	408.179												186.751	31.751	409.238
160.413	146.413	410.398												188.601	33.601	411.462
161.023	147.023	412.616												190.418	35.418	413.686
161.638	147.638	414.835												192.665	37.665	415.91
162.258	148.258	417.053												194.971	39.971	418.134
162.762	148.762	419.271												197.257	42.257	420.358
163.256	149.256	421.49												199.522	44.522	422.583
163.75	149.75	423.708												203.524	48.524	424.807
164.244	150.244	425.926												207.838	52.838	427.031
164.588	150.588	428.145												212.172	57.172	429.255
164.916	150.916	430.363												216.524	61.524	431.479
165.243	151.243	432.581												218.606	63.606	433.703
165.569	151.569	434.8												220.333	65.333	435.927
165.888	151.888	437.018												222.074	67.074	438.151
166.209	152.209	439.237												223.83	68.83	440.375
166.531	152.531	441.455												226.522	71.522	442.6
166.855	152.855	443.673												229.332	74.332	444.824
167.156	153.156	445.892												232.114	77.114	447.048
167.456	153.456	448.11												234.868	79.868	449.272
167.759	153.759	450.328												235.988	80.988	451.496
168.063	154.063	452.547												236.877	81.877	453.72
168.333	154.333	454.765												237.774	82.774	455.944
168.6	154.6	456.983												238.679	83.679	458.168
168.868	154.868	459.202												239.44	84.44	460.393
169.136	155.136	461.42												240.182	85.182	462.617
169.395	155.395	463.639												240.927	85.927	464.841
169.653	155.653	465.857												241.674	86.674	467.065
169.911	155.911	468.075												242.153	87.153	469.289
170.17	156.17	470.294												242.592	87.592	471.513
170.426	156.426	472.512												243.028	88.028	473.737
170.682	156.682	474.73												243.461	88.461	475.961
170.937	156.937	476.949												243.949	88.949	478.185
171.192	157.192	479.167												244.44	89.44	480.41
171.476	157.476	481.386												244.936	89.936	482.634
171.764	157.764	483.604												245.417	90.417	484.858
172.052	158.052	485.822												245.971	90.971	487.082
172.34	158.34	488.041												246.53	91.53	489.306
172.685	158.685	490.259												247.086	92.086	491.53
173.041	159.041	492.477												247.639	92.639	493.754
173.397	159.397	494.696												248.103	93.103	495.978
173.755	159.755	496.914												248.556	93.556	498.203
174.115	160.115	499.132	500											249.008	94.008	500.427	500
174.478	160.478	501.351												249.458	94.458	502.651
174.844	160.844	503.569												249.923	94.923	504.875
175.213	161.213	505.788												250.389	95.389	507.099
175.549	161.549	508.006												250.854	95.854	509.323
175.882	161.882	510.224												251.317	96.317	511.547
176.219	162.219	512.443												251.79	96.79	513.771
176.559	162.559	514.661												252.266	97.266	515.996
176.854	162.854	516.879												252.742	97.742	518.22
177.145	163.145	519.098												253.219	98.219	520.444
177.44	163.44	521.316												253.696	98.696	522.668
177.737	163.737	523.534												254.174	99.174	524.892
178.044	164.044	525.753												254.653	99.653	527.116
178.356	164.356	527.971												255.133	100.133	529.34
178.673	164.673	530.19												255.615	100.615	531.564
178.994	164.994	532.408												256.097	101.097	533.788
179.656	165.656	534.626												256.579	101.579	536.013
180.375	166.375	536.845												257.061	102.061	538.237
181.09	167.09	539.063												257.546	102.546	540.461
181.8	167.8	541.281												258.031	103.031	542.685
182.558	168.558	543.5												258.516	103.516	544.909
183.321	169.321	545.718												259.001	104.001	547.133
184.082	170.082	547.937												259.486	104.486	549.357
184.839	170.839	550.155												259.971	104.971	551.581
185.522	171.522	552.373												260.455	105.455	553.806
186.192	172.192	554.592												260.94	105.94	556.03
186.861	172.861	556.81												261.495	106.495	558.254
187.529	173.529	559.028												262.056	107.056	560.478
188.131	174.131	561.247												262.618	107.618	562.702
188.723	174.723	563.465												263.181	108.181	564.926
189.317	175.317	565.683												263.673	108.673	567.15
189.915	175.915	567.902												264.158	109.158	569.374
190.441	176.441	570.12												264.643	109.643	571.598
190.956	176.956	572.339												265.127	110.127	573.823
191.475	177.475	574.557												265.552	110.552	576.047
192	178	576.775												265.973	110.973	578.271
192.457	178.457	578.994												266.394	111.394	580.495
192.905	178.905	581.212												266.815	111.815	582.719
193.359	179.359	583.43												267.255	112.255	584.943
193.82	179.82	585.649												267.698	112.698	587.167
194.142	180.142	587.867												268.141	113.141	589.391
194.419	180.419	590.085												268.586	113.586	591.616
194.683	180.683	592.304												269.08	114.08	593.84
194.935	180.935	594.522												269.578	114.578	596.064
195.143	181.143	596.741												270.077	115.077	598.288
195.336	181.336	598.959												270.577	115.577	600.512
195.523	181.523	601.177												271.018	116.018	602.736
195.705	181.705	603.396												271.454	116.454	604.96
195.971	181.971	605.614												271.888	116.888	607.184
196.258	182.258	607.832												272.32	117.32	609.408
196.546	182.546	610.051												272.751	117.751	611.633
196.833	182.833	612.269												273.181	118.181	613.857
196.943	182.943	614.488												273.612	118.612	616.081
197.004	183.004	616.706												274.042	119.042	618.305
197.062	183.062	618.924												274.4	119.4	620.529
197.116	183.116	621.143												274.753	119.753	622.753
197.156	183.156	623.361												275.106	120.106	624.977
197.18	183.18	625.579												275.458	120.458	627.201
197.19	183.19	627.798												275.791	120.791	629.426
197.186	183.186	630.016												276.126	121.126	631.65
197.028	183.028	632.234												276.462	121.462	633.874
196.822	182.822	634.453												276.8	121.8	636.098
196.605	182.605	636.671												277.065	122.065	638.322
196.379	182.379	638.89												277.321	122.321	640.546
196.117	182.117	641.108												277.581	122.581	642.77
195.844	181.844	643.326												277.841	122.841	644.994
195.567	181.567	645.545												278.094	123.094	647.218
195.287	181.287	647.763												278.347	123.347	649.443
195.058	181.058	649.981												278.6	123.6	651.667
194.842	180.842	652.2												278.853	123.853	653.891
194.625	180.625	654.418												279.035	124.035	656.115
194.406	180.406	656.636												279.217	124.217	658.339
194.196	180.196	658.855												279.399	124.399	660.563
193.988	179.988	661.073												279.582	124.582	662.787
193.78	179.78	663.292												279.751	124.751	665.011
193.572	179.572	665.51												279.92	124.92	667.236
193.389	179.389	667.728												280.088	125.088	669.46
193.213	179.213	669.947												280.257	125.257	671.684
193.035	179.035	672.165												280.388	125.388	673.908
192.854	178.854	674.383												280.519	125.519	676.132
192.619	178.619	676.602												280.651	125.651	678.356
192.367	178.367	678.82												280.782	125.782	680.58
192.113	178.113	681.039												280.881	125.881	682.804
191.858	177.858	683.257												280.981	125.981	685.029
191.543	177.543	685.475												281.081	126.081	687.253
191.206	177.206	687.694												281.18	126.18	689.477
190.866	176.866	689.912												281.248	126.248	691.701
190.523	176.523	692.13												281.316	126.316	693.925
190.115	176.115	694.349												281.384	126.384	696.149
189.685	175.685	696.567												281.452	126.452	698.373
189.253	175.253	698.785												281.48	126.48	700.597
188.821	174.821	701.004												281.509	126.509	702.821
188.32	174.32	703.222												281.537	126.537	705.046
187.793	173.793	705.441												281.565	126.565	707.27
187.268	173.268	707.659												281.568	126.568	709.494
186.742	172.742	709.877												281.572	126.572	711.718
186.144	172.144	712.096												281.575	126.575	713.942
185.52	171.52	714.314												281.578	126.578	716.166
184.9	170.9	716.532												281.565	126.565	718.39
184.282	170.282	718.751												281.552	126.552	720.614
183.717	169.717	720.969												281.539	126.539	722.839
183.164	169.164	723.187												281.526	126.526	725.063
182.605	168.605	725.406												281.49	126.49	727.287
182.039	168.039	727.624												281.455	126.455	729.511
181.614	167.614	729.843												281.42	126.42	731.735
181.252	167.252	732.061
180.893	166.893	734.279
180.539	166.539	736.498
180.255	166.255	738.716
179.997	165.997	740.934
179.736	165.736	743.153
179.472	165.472	745.371
179.139	165.139	747.59
178.774	164.774	749.808
178.406	164.406	752.026
178.035	164.035	754.245
177.552	163.552	756.463
177.018	163.018	758.681
176.479	162.479	760.9
175.936	161.936	763.118
175.339	161.339	765.336
174.722	160.722	767.555
174.109	160.109	769.773
173.505	159.505	771.992
172.86	158.86	774.21
172.193	158.193	776.428
171.521	157.521	778.647
170.845	156.845	780.865
170.088	156.088	783.083
169.288	155.288	785.302
168.484	154.484	787.52
167.674	153.674	789.738
167.29	153.29	791.957
167.112	153.112	794.175
166.934	152.934	796.394
166.756	152.756	798.612
166.27	152.27	800.83
165.624	151.624	803.049
164.972	150.972	805.267
164.313	150.313	807.485
163.294	149.294	809.704
162.08	148.08	811.922
160.849	146.849	814.141
159.602	145.602	816.359
158.617	144.617	818.577
157.785	143.785	820.796
156.965	142.965	823.014
156.155	142.155	825.232
155.141	141.141	827.451
154.025	140.025	829.669
152.923	138.923	831.887
151.836	137.836	834.106
151.003	137.003	836.324
150.302	136.302	838.543
149.596	135.596	840.761
148.886	134.886	842.979
148.316	134.316	845.198
147.824	133.824	847.416
147.327	133.327	849.634
146.827	132.827	851.853
146.278	132.278	854.071
145.695	131.695	856.289
145.103	131.103	858.508
144.502	130.502	860.726
143.916	129.916	862.945
143.346	129.346	865.163
142.78	128.78	867.381
142.218	128.218	869.6
141.979	127.979	871.818
141.945	127.945	874.036
141.92	127.92	876.255
141.905	127.905	878.473
141.442	127.442	880.691
140.689	126.689	882.91
139.934	125.934	885.128
139.175	125.175	887.347
138.367	124.367	889.565
137.53	123.53	891.783
136.692	122.692	894.002
135.855	121.855	896.22
134.973	120.973	898.438
134.066	120.066	900.657
133.166	119.166	902.875
132.273	118.273	905.094
131.51	117.51	907.312
130.836	116.836	909.53
130.167	116.167	911.749
129.504	115.504	913.967
128.864	114.864	916.185
128.24	114.24	918.404
127.623	113.623	920.622
127.012	113.012	922.84
126.397	112.397	925.059
125.782	111.782	927.277
125.172	111.172	929.496
124.565	110.565	931.714
123.957	109.957	933.932
123.347	109.347	936.151
122.741	108.741	938.369
122.138	108.138	940.587
121.518	107.518	942.806
120.885	106.885	945.024
120.256	106.256	947.242
119.63	105.63	949.461
119.011	105.011	951.679
118.396	104.396	953.898
117.782	103.782	956.116
117.17	103.17	958.334
116.65	102.65	960.553
116.193	102.193	962.771
115.726	101.726	964.989
115.249	101.249	967.208
114.857	100.857	969.426
114.543	100.543	971.645
114.232	100.232	973.863
113.925	99.925	976.081
113.514	99.514	978.3
113.018	99.018	980.518
112.526	98.526	982.736
112.037	98.037	984.955
111.607	97.607	987.173
111.219	97.219	989.391
110.826	96.826	991.61
110.428	96.428	993.828
110.184	96.184	996.047
110.074	96.074	998.265
109.963	95.963	1000.48	1000
109.849	95.849	1002.7
109.732	95.732	1004.92
109.616	95.616	1007.14
109.502	95.502	1009.36
109.391	95.391	1011.58
109.169	95.169	1013.79
108.843	94.843	1016.01
108.517	94.517	1018.23
108.19	94.19	1020.45
108.003	94.003	1022.67
107.949	93.949	1024.89
107.896	93.896	1027.1
107.844	93.844	1029.32
107.654	93.654	1031.54
107.331	93.331	1033.76
107.006	93.006	1035.98
106.679	92.679	1038.2
106.323	92.323	1040.41
105.939	91.939	1042.63
105.554	91.554	1044.85
105.168	91.168	1047.07
104.692	90.692	1049.29
104.121	90.121	1051.51
103.545	89.545	1053.72
102.962	88.962	1055.94
102.446	88.446	1058.16
102.001	88.001	1060.38
101.557	87.557	1062.6
101.111	87.111	1064.82
100.64	86.64	1067.03
100.149	86.149	1069.25
99.66	85.66	1071.47
99.174	85.174	1073.69
98.688	84.688	1075.91
98.2	84.2	1078.13
97.715	83.715	1080.34
97.231	83.231	1082.56
96.668	82.668	1084.78
96.021	82.021	1087
95.379	81.379	1089.22
94.743	80.743	1091.44
94.16	80.16	1093.65
93.632	79.632	1095.87
93.099	79.099	1098.09
92.561	78.561	1100.31
92.019	78.019	1102.53
91.475	77.475	1104.75
90.929	76.929	1106.96
90.383	76.383	1109.18
89.808	75.808	1111.4
89.198	75.198	1113.62
88.587	74.587	1115.84
87.973	73.973	1118.06
87.359	73.359	1120.28
86.746	72.746	1122.49
86.13	72.13	1124.71
85.513	71.513	1126.93
84.92	70.92	1129.15
84.355	70.355	1131.37
83.788	69.788	1133.59
83.217	69.217	1135.8
82.636	68.636	1138.02
82.045	68.045	1140.24
81.453	67.453	1142.46
80.862	66.862	1144.68
80.22	66.22	1146.9
79.515	65.515	1149.11
78.815	64.815	1151.33
78.121	64.121	1153.55
77.489	63.489	1155.77
76.933	62.933	1157.99
76.377	62.377	1160.21
75.821	61.821	1162.42
75.264	61.264	1164.64
74.702	60.702	1166.86
74.139	60.139	1169.08
73.573	59.573	1171.3
72.998	58.998	1173.52
72.412	58.412	1175.73
71.825	57.825	1177.95
71.238	57.238	1180.17
70.586	56.586	1182.39
69.836	55.836	1184.61
69.08	55.08	1186.83
68.318	54.318	1189.04
67.568	53.568	1191.26
66.847	52.847	1193.48
66.13	52.13	1195.7
65.417	51.417	1197.92
64.712	50.712	1200.14
64.014	50.014	1202.35
63.314	49.314	1204.57
62.613	48.613	1206.79
61.968	47.968	1209.01
61.412	47.412	1211.23
60.857	46.857	1213.45
60.303	46.303	1215.66
59.75	45.75	1217.88
59.193	45.193	1220.1
58.636	44.636	1222.32
58.077	44.077	1224.54
57.503	43.503	1226.76
56.906	42.906	1228.98
56.308	42.308	1231.19
55.71	41.71	1233.41
55.063	41.063	1235.63
54.334	40.334	1237.85
53.607	39.607	1240.07
52.883	38.883	1242.29
52.204	38.204	1244.5
51.602	37.602	1246.72
50.999	36.999	1248.94
50.394	36.394	1251.16
49.8	35.8	1253.38
49.224	35.224	1255.6
48.647	34.647	1257.81
48.069	34.069	1260.03
47.502	33.502	1262.25
46.955	32.955	1264.47
46.407	32.407	1266.69
45.858	31.858	1268.91
45.295	31.295	1271.12
44.708	30.708	1273.34
44.118	30.118	1275.56
43.527	29.527	1277.78
42.938	28.938	1280
42.356	28.356	1282.22
41.774	27.774	1284.43
41.192	27.192	1286.65
40.626	26.626	1288.87
40.09	26.09	1291.09
39.555	25.555	1293.31
39.02	25.02	1295.53
38.487	24.487	1297.74
37.958	23.958	1299.96
37.427	23.427	1302.18
36.894	22.894	1304.4
36.35	22.35	1306.62
35.78	21.78	1308.84
35.206	21.206	1311.05
34.629	20.629	1313.27
34.009	20.009	1315.49
33.299	19.299	1317.71
32.58	18.58	1319.93
31.853	17.853	1322.15
31.185	17.185	1324.36
30.66	16.66	1326.58
30.137	16.137	1328.8
29.613	15.613	1331.02
29.136	15.136	1333.24
28.764	14.764	1335.46
28.398	14.398	1337.67
28.038	14.038	1339.89
27.644	13.644	1342.11
27.162	13.162	1344.33
26.68	12.68	1346.55
26.196	12.196	1348.77
25.71	11.71	1350.99
25.221	11.221	1353.2
24.732	10.732	1355.42
24.241	10.241	1357.64
23.747	9.747	1359.86
23.25	9.25	1362.08
22.753	8.753	1364.3
22.261	8.261	1366.51
21.78	7.78	1368.73
21.328	7.328	1370.95
20.877	6.877	1373.17
20.427	6.427	1375.39
19.991	5.991	1377.61
19.59	5.59	1379.82
19.189	5.189	1382.04
18.79	4.79	1384.26
18.414	4.414	1386.48
18.097	4.097	1388.7
17.782	3.782	1390.92
17.466	3.466	1393.13
17.165	3.165	1395.35
16.902	2.902	1397.57
16.638	2.638	1399.79
16.375	2.375	1402.01
16.124	2.124	1404.23
15.907	1.907	1406.44
15.69	1.69	1408.66
15.474	1.474	1410.88
15.277	1.277	1413.1
15.139	1.139	1415.32
14.999	0.999	1417.54
14.86	0.86	1419.75
14.727	0.727	1421.97
14.617	0.617	1424.19
14.507	0.507	1426.41
14.397	0.397	1428.63
14.308	0.308	1430.85
14.285	0.285	1433.06
14.262	0.262	1435.28
14.238	0.238	1437.5
14.245	0.245	1439.72
14.347	0.347	1441.94
14.45	0.45	1444.16
14.554	0.554	1446.37
14.703	0.703	1448.59
15	1	1450.81
15.303	1.303	1453.03
15.611	1.611	1455.25
15.87	1.87	1457.47
15.937	1.937	1459.69
16.001	2.001	1461.9
16.06	2.06	1464.12
16.138	2.138	1466.34
16.288	2.288	1468.56
16.436	2.436	1470.78
16.583	2.583	1473
16.747	2.747	1475.21
16.985	2.985	1477.43
17.223	3.223	1479.65
17.461	3.461	1481.87
17.694	3.694	1484.09
17.903	3.903	1486.31
18.112	4.112	1488.52
18.32	4.32	1490.74
18.564	4.564	1492.96
18.96	4.96	1495.18
19.36	5.36	1497.4
19.763	5.763	1499.62	1500
20.165	6.165	1501.83
20.551	6.551	1504.05
20.938	6.938	1506.27
21.326	7.326	1508.49
21.731	7.731	1510.71
22.196	8.196	1512.93
22.655	8.655	1515.14
23.111	9.111	1517.36
23.582	9.582	1519.58
24.125	10.125	1521.8
24.666	10.666	1524.02
25.207	11.207	1526.24
25.858	11.858	1528.45
27.026	13.026	1530.67
28.181	14.181	1532.89
29.325	15.325	1535.11
30.557	16.557	1537.33
32.264	18.264	1539.55
33.97	19.97	1541.76
35.677	21.677	1543.98
37.467	23.467	1546.2
39.685	25.685	1548.42
41.924	27.924	1550.64
44.182	30.182	1552.86
46.523	32.523	1555.07
49.203	35.203	1557.29
51.893	37.893	1559.51
54.593	40.593	1561.73
57.46	43.46	1563.95
61.218	47.218	1566.17
65.013	51.013	1568.39
68.846	54.846	1570.6
72.568	58.568	1572.82
75.435	61.435	1575.04
78.282	64.282	1577.26
81.111	67.111	1579.48
84.041	70.041	1581.7
87.703	73.703	1583.91
91.381	77.381	1586.13
95.076	81.076	1588.35
98.792	84.792	1590.57
102.541	88.541	1592.79
106.283	92.283	1595.01
110.019	96.019	1597.22
113.713	99.713	1599.44
117.171	103.171	1601.66
120.613	106.613	1603.88
124.039	110.039	1606.1
127.512	113.512	1608.32
131.433	117.433	1610.53
135.402	121.402	1612.75
139.419	125.419	1614.97
143.37	129.37	1617.19
146.483	132.483	1619.41
149.571	135.571	1621.63
152.635	138.635	1623.84
155.631	141.631	1626.06
158.249	144.249	1628.28
160.846	146.846	1630.5
163.423	149.423	1632.72
165.824	151.824	1634.94
166.904	152.904	1637.15
167.974	153.974	1639.37
169.035	155.035	1641.59
170.083	156.083	1643.81
171.083	157.083	1646.03
172.08	158.08	1648.25
173.075	159.075	1650.46
174.08	160.08	1652.68
175.218	161.218	1654.9
176.358	162.358	1657.12
177.499	163.499	1659.34
178.573	164.573	1661.56
178.938	164.938	1663.77
179.305	165.305	1665.99
179.673	165.673	1668.21
180.052	166.052	1670.43
180.547	166.547	1672.65
181.039	167.039	1674.87
181.53	167.53	1677.09
182.008	168.008	1679.3
182.341	168.341	1681.52
182.673	168.673	1683.74
183.004	169.004	1685.96
183.336	169.336	1688.18
183.708	169.708	1690.4
184.081	170.081	1692.61
184.455	170.455	1694.83
184.832	170.832	1697.05
185.254	171.254	1699.27
185.677	171.677	1701.49
186.101	172.101	1703.71
186.532	172.532	1705.92
187.058	173.058	1708.14
187.581	173.581	1710.36
188.1	174.1	1712.58
188.611	174.611	1714.8
189.018	175.018	1717.02
189.425	175.425	1719.23
189.833	175.833	1721.45
190.241	176.241	1723.67
190.659	176.659	1725.89
191.077	177.077	1728.11
191.495	177.495	1730.33
191.895	177.895	1732.54
192.268	178.268	1734.76
192.625	178.625	1736.98
192.981	178.981	1739.2
193.323	179.323	1741.42
193.677	179.677	1743.64
194.016	180.016	1745.85
194.353	180.353	1748.07
194.677	180.677	1750.29
195.025	181.025	1752.51
195.364	181.364	1754.73
195.705	181.705	1756.95
196.038	182.038	1759.16
196.346	182.346	1761.38
196.647	182.647	1763.6
196.948	182.948	1765.82
197.244	183.244	1768.04
197.481	183.481	1770.26
197.713	183.713	1772.47
197.944	183.944	1774.69
198.173	184.173	1776.91
198.343	184.343	1779.13
198.51	184.51	1781.35
198.676	184.676	1783.57
198.841	184.841	1785.79
198.997	184.997	1788
199.152	185.152	1790.22
199.308	185.308	1792.44
199.463	185.463	1794.66
199.577	185.577	1796.88
199.69	185.69	1799.1
199.804	185.804	1801.31
199.917	185.917	1803.53
199.979	185.979	1805.75
200.039	186.039	1807.97
200.1	186.1	1810.19
200.158	186.158	1812.41
200.185	186.185	1814.62
200.211	186.211	1816.84
200.237	186.237	1819.06
200.263	186.263	1821.28
200.243	186.243	1823.5
200.221	186.221	1825.72
200.201	186.201	1827.93
200.18	186.18	1830.15
200.138	186.138	1832.37
200.095	186.095	1834.59
200.052	186.052	1836.81
200.007	186.007	1839.03
199.947	185.947	1841.24
199.886	185.886	1843.46
199.824	185.824	1845.68
199.762	185.762	1847.9
199.676	185.676	1850.12
199.589	185.589	1852.34
199.501	185.501	1854.55
199.412	185.412	1856.77
199.298	185.298	1858.99
199.183	185.183	1861.21
199.067	185.067	1863.43
198.952	184.952	1865.65
198.813	184.813	1867.86
198.673	184.673	1870.08
198.532	184.532	1872.3
198.392	184.392	1874.52
198.243	184.243	1876.74
198.094	184.094	1878.96
197.944	183.944	1881.17
197.793	183.793	1883.39
197.641	183.641	1885.61
197.489	183.489	1887.83
197.337	183.337	1890.05
197.185	183.185	1892.27
197.028	183.028	1894.48
196.871	182.871	1896.7
196.714	182.714	1898.92
196.557	182.557	1901.14
196.41	182.41	1903.36
196.264	182.264	1905.58
196.118	182.118	1907.8
195.972	181.972	1910.01
195.83	181.83	1912.23
195.686	181.686	1914.45
195.542	181.542	1916.67
195.397	181.397	1918.89
195.259	181.259	1921.11
195.122	181.122	1923.32
194.984	180.984	1925.54
194.847	180.847	1927.76
194.722	180.722	1929.98
194.599	180.599	1932.2
194.477	180.477	1934.42
194.355	180.355	1936.63
194.233	180.233	1938.85
194.111	180.111	1941.07
193.989	179.989	1943.29
193.869	179.869	1945.51
193.747	179.747	1947.73
193.625	179.625	1949.94
193.503	179.503	1952.16
193.381	179.381	1954.38
193.282	179.282	1956.6
193.185	179.185	1958.82
193.089	179.089	1961.04
192.992	178.992	1963.25
192.915	178.915	1965.47
192.84	178.84	1967.69
192.765	178.765	1969.91
192.69	178.69	1972.13
192.611	178.611	1974.35
192.532	178.532	1976.56
192.453	178.453	1978.78
192.373	178.373	1981
192.294	178.294	1983.22
192.214	178.214	1985.44
192.134	178.134	1987.66
192.054	178.054	1989.87
191.994	177.994	1992.09
191.936	177.936	1994.31
191.879	177.879	1996.53
191.821	177.821	1998.75
191.751	177.751	2000.97	2000
191.678	177.678	2003.18
191.605	177.605	2005.4
191.532	177.532	2007.62
191.453	177.453	2009.84
191.373	177.373	2012.06
191.294	177.294	2014.28
191.214	177.214	2016.5
191.122	177.122	2018.71
191.029	177.029	2020.93
190.936	176.936	2023.15
190.844	176.844	2025.37
190.753	176.753	2027.59
190.663	176.663	2029.81
190.574	176.574	2032.02
190.484	176.484	2034.24
190.406	176.406	2036.46
190.329	176.329	2038.68
190.252	176.252	2040.9
190.175	176.175	2043.12
190.09	176.09	2045.33
190.005	176.005	2047.55
189.92	175.92	2049.77
189.835	175.835	2051.99
189.733	175.733	2054.21
189.628	175.628	2056.43
189.522	175.522	2058.64
189.417	175.417	2060.86
189.319	175.319	2063.08
189.223	175.223	2065.3
189.127	175.127	2067.52
189.031	175.031	2069.74
188.946	174.946	2071.95
188.864	174.864	2074.17
188.782	174.782	2076.39
188.699	174.699	2078.61
188.629	174.629	2080.83
188.562	174.562	2083.05
188.495	174.495	2085.26
188.428	174.428	2087.48
188.361	174.361	2089.7
188.295	174.295	2091.92
188.228	174.228	2094.14
188.161	174.161	2096.36
188.088	174.088	2098.57
188.014	174.014	2100.79
187.94	173.94	2103.01
187.867	173.867	2105.23
187.806	173.806	2107.45
187.749	173.749	2109.67
187.692	173.692	2111.88
187.635	173.635	2114.1
187.602	173.602	2116.32
187.576	173.576	2118.54
187.549	173.549	2120.76
187.521	173.521	2122.98
187.481	173.481	2125.2
187.438	173.438	2127.41
187.395	173.395	2129.63
187.352	173.352	2131.85
187.286	173.286	2134.07
187.212	173.212	2136.29
187.138	173.138	2138.51
187.065	173.065	2140.72
187.014	173.014	2142.94
186.97	172.97	2145.16
186.925	172.925	2147.38
186.881	172.881	2149.6
186.862	172.862	2151.82
186.851	172.851	2154.03
186.84	172.84	2156.25
186.829	172.829	2158.47
186.857	172.857	2160.69
186.896	172.896	2162.91
186.936	172.936	2165.13
186.974	172.974	2167.34
186.992	172.992	2169.56
187.002	173.002	2171.78
187.011	173.011	2174
187.019	173.019	2176.22
187.014	173.014	2178.44
187.005	173.005	2180.65
186.995	172.995	2182.87
186.984	172.984	2185.09

## Sheet: Trampling marks
CSV-File	Wurfholz_A1-A4_57-61cm_20x_3x2_3D (03)													CSV-File	Wurfholz_A1-A2_42.5-43.5cm_100x_4x4_3D (04).csv
Titel	Hˆhenprofil Diagrammdaten													Titel	Hˆhenprofil Diagrammdaten
Datum gesp	2022-09-28	11:03:00												Datum gesp	2022-09-28	14:40:00
Kommentar	Min	4807.02												Kommentar	Min	553.73
Vergrˆﬂerung	10.87	[µm]												Vergrˆﬂerung	2.13	[µm]
Datenanzahl	1931													Datenanzahl	4361
L‰nge	21002.7	[µm]												L‰nge	9268.96	[µm]
Anfangspunkt 1	300.69	908.6												Anfangspunkt 1	0	1563.07
Endpunkt 1	2229.43	820.18												Endpunkt 1	4361	1563.07
Profil 1[µm]														Profil 1[µm]
7718.19	0	0	2911.19											766.69	0	216.69	0
7718.69	10.8822		2911.69											766.59	2.12591	216.59
7719.19	21.7644		2912.19											766.5	4.25182	216.5
7719.69	32.6466		2912.69											766.4	6.37772	216.4
7720.12	43.5288		2913.12											766.31	8.50363	216.31
7720.53	54.411		2913.53											766.18	10.6295	216.18
7720.95	65.2932		2913.95											766.06	12.7554	216.06
7721.37	76.1755		2914.37											765.94	14.8814	215.94
7721.59	87.0577		2914.59											765.81	17.0073	215.81
7721.79	97.9399		2914.79											765.68	19.1332	215.68
7721.98	108.822		2914.98											765.54	21.2591	215.54
7722.18	119.704		2915.18											765.41	23.385	215.41
7722.15	130.586		2915.15											765.28	25.5109	215.28
7722.1	141.469		2915.1											765.1	27.6368	215.1
7722.07	152.351		2915.07											764.93	29.7627	214.93
7722.06	163.233		2915.06											764.76	31.8886	214.76
7722.4	174.115		2915.4											764.58	34.0145	214.58
7722.8	184.998		2915.8											764.38	36.1404	214.38
7723.2	195.88		2916.2											764.19	38.2663	214.19
7723.61	206.762		2916.61											763.99	40.3923	213.99
7725.32	217.644		2918.32											763.79	42.5182	213.79
7727.27	228.526		2920.27											763.59	44.6441	213.59
7729.22	239.409		2922.22											763.38	46.77	213.38
7731.19	250.291		2924.19											763.18	48.8959	213.18
7731.92	261.173		2924.92											762.97	51.0218	212.97
7732.41	272.055		2925.41											762.78	53.1477	212.78
7732.89	282.937		2925.89											762.59	55.2736	212.59
7733.36	293.82		2926.36											762.4	57.3995	212.4
7733.47	304.702		2926.47											762.21	59.5254	212.21
7733.5	315.584		2926.5											762	61.6513	212
7733.52	326.466		2926.52											761.79	63.7772	211.79
7733.53	337.348		2926.53											761.58	65.9032	211.58
7733.41	348.231		2926.41											761.37	68.0291	211.37
7733.28	359.113		2926.28											761.14	70.155	211.14
7733.14	369.995		2926.14											760.92	72.2809	210.92
7733.15	380.877		2926.15											760.7	74.4068	210.7
7732.64	391.759		2925.64											760.48	76.5327	210.48
7732.23	402.642		2925.23											760.34	78.6586	210.34
7731.82	413.524		2924.82											760.21	80.7845	210.21
7731.42	424.406		2924.42											760.07	82.9104	210.07
7730.95	435.288		2923.95											759.94	85.0363	209.94
7730.46	446.17		2923.46											759.81	87.1622	209.81
7729.97	457.053		2922.97											759.69	89.2881	209.69
7729.46	467.935		2922.46											759.56	91.4141	209.56
7728.71	478.817		2921.71											759.43	93.54	209.43
7727.92	489.699		2920.92											759.27	95.6659	209.27
7727.14	500.582		2920.14											759.11	97.7918	209.11
7726.35	511.464		2919.35											758.95	99.9177	208.95
7725.36	522.346		2918.36											758.78	102.044	208.78
7724.34	533.228		2917.34											758.63	104.17	208.63
7723.3	544.11		2916.3											758.48	106.295	208.48
7722.27	554.993		2915.27											758.33	108.421	208.33
7721.08	565.875		2914.08											758.18	110.547	208.18
7719.88	576.757		2912.88											758.03	112.673	208.03
7718.67	587.639		2911.67											757.87	114.799	207.87
7717.47	598.521		2910.47											757.72	116.925	207.72
7716.12	609.404		2909.12											757.57	119.051	207.57
7714.76	620.286		2907.76											757.42	121.177	207.42
7713.41	631.168		2906.41											757.26	123.303	207.26
7712.07	642.05		2905.07											757.11	125.429	207.11
7711.56	652.932		2904.56											756.95	127.554	206.95
7711.17	663.815		2904.17											756.79	129.68	206.79
7710.77	674.697		2903.77											756.63	131.806	206.63
7710.36	685.579		2903.36											756.48	133.932	206.48
7709.45	696.461		2902.45											756.32	136.058	206.32
7708.45	707.343		2901.45											756.18	138.184	206.18
7707.45	718.226		2900.45											756.04	140.31	206.04
7706.47	729.108		2899.47											755.9	142.436	205.9
7705.63	739.99		2898.63											755.77	144.562	205.77
7704.81	750.872		2897.81											755.65	146.688	205.65
7703.99	761.755		2896.99											755.54	148.814	205.54
7703.16	772.637		2896.16											755.43	150.939	205.43
7702.03	783.519		2895.03											755.31	153.065	205.31
7700.84	794.401		2893.84											755.21	155.191	205.21
7699.64	805.283		2892.64											755.11	157.317	205.11
7698.45	816.166		2891.45											755	159.443	205
7697.33	827.048		2890.33											754.9	161.569	204.9
7696.23	837.93		2889.23											754.8	163.695	204.8
7695.14	848.812		2888.14											754.7	165.821	204.7
7694.04	859.694		2887.04											754.6	167.947	204.6
7692.94	870.577		2885.94											754.51	170.073	204.51
7691.85	881.459		2884.85											754.4	172.199	204.4
7690.77	892.341		2883.77											754.3	174.324	204.3
7689.68	903.223		2882.68											754.2	176.45	204.2
7688.81	914.105		2881.81											754.09	178.576	204.09
7687.98	924.988		2880.98											753.97	180.702	203.97
7687.14	935.87		2880.14											753.85	182.828	203.85
7686.3	946.752		2879.3											753.73	184.954	203.73
7685.56	957.634		2878.56											753.6	187.08	203.6
7684.81	968.516		2877.81											753.47	189.206	203.47
7684.05	979.399		2877.05											753.34	191.332	203.34
7683.28	990.281		2876.28											753.2	193.458	203.2
7682.98	1001.16		2875.98											753.07	195.584	203.07
7682.77	1012.05		2875.77											752.94	197.709	202.94
7682.57	1022.93		2875.57											752.81	199.835	202.81
7682.36	1033.81		2875.36											752.68	201.961	202.68
7682.81	1044.69		2875.81											752.54	204.087	202.54
7683.38	1055.57		2876.38											752.38	206.213	202.38
7683.94	1066.46		2876.94											752.22	208.339	202.22
7684.49	1077.34		2877.49											752.06	210.465	202.06
7684.92	1088.22		2877.92											751.89	212.591	201.89
7685.34	1099.1		2878.34											751.77	214.717	201.77
7685.75	1109.99		2878.75											751.66	216.843	201.66
7686.17	1120.87		2879.17											751.54	218.969	201.54
7685.73	1131.75		2878.73											751.42	221.094	201.42
7685.12	1142.63		2878.12											751.32	223.22	201.32
7684.5	1153.51		2877.5											751.21	225.346	201.21
7683.88	1164.4		2876.88											751.1	227.472	201.1
7683.34	1175.28		2876.34											751	229.598	201
7682.82	1186.16		2875.82											750.91	231.724	200.91
7682.3	1197.04		2875.3											750.83	233.85	200.83
7681.78	1207.93		2874.78											750.74	235.976	200.74
7681.37	1218.81		2874.37											750.66	238.102	200.66
7680.98	1229.69		2873.98											750.56	240.228	200.56
7680.57	1240.57		2873.57											750.46	242.354	200.46
7680.16	1251.45		2873.16											750.37	244.479	200.37
7679.72	1262.34		2872.72											750.27	246.605	200.27
7679.28	1273.22		2872.28											750.18	248.731	200.18
7678.84	1284.1		2871.84											750.09	250.857	200.09
7678.4	1294.98		2871.4											750	252.983	200
7677.83	1305.86		2870.83											749.91	255.109	199.91
7677.23	1316.75		2870.23											749.81	257.235	199.81
7676.64	1327.63		2869.64											749.72	259.361	199.72
7676.05	1338.51		2869.05											749.62	261.487	199.62
7675.29	1349.39		2868.29											749.53	263.613	199.53
7674.49	1360.28		2867.49											749.44	265.739	199.44
7673.7	1371.16		2866.7											749.35	267.864	199.35
7672.89	1382.04		2865.89											749.26	269.99	199.26
7671.81	1392.92		2864.81											749.18	272.116	199.18
7670.67	1403.8		2863.67											749.09	274.242	199.09
7669.53	1414.69		2862.53											749.01	276.368	199.01
7668.39	1425.57		2861.39											748.93	278.494	198.93
7667.36	1436.45		2860.36											748.85	280.62	198.85
7666.34	1447.33		2859.34											748.78	282.746	198.78
7665.33	1458.22		2858.33											748.71	284.872	198.71
7664.33	1469.1		2857.33											748.64	286.998	198.64
7663.43	1479.98		2856.43											748.57	289.124	198.57
7662.55	1490.86		2855.55											748.49	291.249	198.49
7661.68	1501.74		2854.68											748.4	293.375	198.4
7660.8	1512.63		2853.8											748.31	295.501	198.31
7659.95	1523.51		2852.95											748.22	297.627	198.22
7659.09	1534.39		2852.09											748.14	299.753	198.14
7658.23	1545.27		2851.23											748.05	301.879	198.05
7657.37	1556.16		2850.37											747.97	304.005	197.97
7656.25	1567.04		2849.25											747.89	306.131	197.89
7655.09	1577.92		2848.09											747.79	308.257	197.79
7653.92	1588.8		2846.92											747.7	310.383	197.7
7652.75	1599.68		2845.75											747.6	312.509	197.6
7651.77	1610.57		2844.77											747.51	314.634	197.51
7650.84	1621.45		2843.84											747.45	316.76	197.45
7649.9	1632.33		2842.9											747.38	318.886	197.38
7648.96	1643.21		2841.96											747.32	321.012	197.32
7648.04	1654.1		2841.04											747.26	323.138	197.26
7647.12	1664.98		2840.12											747.16	325.264	197.16
7646.2	1675.86		2839.2											747.06	327.39	197.06
7645.28	1686.74		2838.28											746.95	329.516	196.95
7644.37	1697.62		2837.37											746.85	331.642	196.85
7643.47	1708.51		2836.47											746.73	333.768	196.73
7642.58	1719.39		2835.58											746.61	335.894	196.61
7641.68	1730.27		2834.68											746.49	338.019	196.49
7640.9	1741.15		2833.9											746.38	340.145	196.38
7640.14	1752.04		2833.14											746.25	342.271	196.25
7639.36	1762.92		2832.36											746.13	344.397	196.13
7638.58	1773.8		2831.58											746.01	346.523	196.01
7638.14	1784.68		2831.14											745.88	348.649	195.88
7637.77	1795.56		2830.77											745.77	350.775	195.77
7637.4	1806.45		2830.4											745.65	352.901	195.65
7637.03	1817.33		2830.03											745.53	355.027	195.53
7636.67	1828.21		2829.67											745.42	357.153	195.42
7636.31	1839.09		2829.31											745.32	359.278	195.32
7635.96	1849.98		2828.96											745.22	361.404	195.22
7635.6	1860.86		2828.6											745.12	363.53	195.12
7635.18	1871.74		2828.18											745.02	365.656	195.02
7634.75	1882.62		2827.75											744.9	367.782	194.9
7634.33	1893.5		2827.33											744.78	369.908	194.78
7633.91	1904.39		2826.91											744.66	372.034	194.66
7633.58	1915.27		2826.58											744.53	374.16	194.53
7633.27	1926.15		2826.27											744.44	376.286	194.44
7632.95	1937.03		2825.95											744.34	378.412	194.34
7632.62	1947.92		2825.62											744.25	380.538	194.25
7632.16	1958.8		2825.16											744.16	382.663	194.16
7631.67	1969.68		2824.67											744.06	384.789	194.06
7631.18	1980.56		2824.18											743.97	386.915	193.97
7630.69	1991.44		2823.69											743.87	389.041	193.87
7630.31	2002.33		2823.31											743.77	391.167	193.77
7629.96	2013.21		2822.96											743.67	393.293	193.67
7629.6	2024.09		2822.6											743.57	395.419	193.57
7629.24	2034.97		2822.24											743.47	397.545	193.47
7629.04	2045.85		2822.04											743.38	399.671	193.38
7628.88	2056.74		2821.88											743.27	401.797	193.27
7628.71	2067.62		2821.71											743.17	403.923	193.17
7628.54	2078.5		2821.54											743.06	406.048	193.06
7628.31	2089.38		2821.31											742.96	408.174	192.96
7628.06	2100.27		2821.06											742.85	410.3	192.85
7627.81	2111.15		2820.81											742.75	412.426	192.75
7627.56	2122.03		2820.56											742.64	414.552	192.64
7627.21	2132.91		2820.21											742.54	416.678	192.54
7626.83	2143.79		2819.83											742.45	418.804	192.45
7626.46	2154.68		2819.46											742.37	420.93	192.37
7626.08	2165.56		2819.08											742.29	423.056	192.29
7625.6	2176.44		2818.6											742.21	425.182	192.21
7625.09	2187.32		2818.09											742.13	427.308	192.13
7624.58	2198.21		2817.58											742.06	429.433	192.06
7624.07	2209.09		2817.07											741.98	431.559	191.98
7623.81	2219.97		2816.81											741.91	433.685	191.91
7623.6	2230.85		2816.6											741.84	435.811	191.84
7623.39	2241.73		2816.39											741.77	437.937	191.77
7623.17	2252.62		2816.17											741.71	440.063	191.71
7622.71	2263.5		2815.71											741.64	442.189	191.64
7622.21	2274.38		2815.21											741.55	444.315	191.55
7621.71	2285.26		2814.71											741.46	446.441	191.46
7621.19	2296.15		2814.19											741.38	448.567	191.38
7620.51	2307.03		2813.51											741.29	450.693	191.29
7619.81	2317.91		2812.81											741.19	452.818	191.19
7619.1	2328.79		2812.1											741.09	454.944	191.09
7618.39	2339.67		2811.39											740.99	457.07	190.99
7617.18	2350.56		2810.18											740.89	459.196	190.89
7615.86	2361.44		2808.86											740.79	461.322	190.79
7614.54	2372.32		2807.54											740.7	463.448	190.7
7613.22	2383.2		2806.22											740.61	465.574	190.61
7611.88	2394.09		2804.88											740.51	467.7	190.51
7610.54	2404.97		2803.54											740.42	469.826	190.42
7609.21	2415.85		2802.21											740.33	471.952	190.33
7607.89	2426.73		2800.89											740.23	474.078	190.23
7606.54	2437.61		2799.54											740.14	476.203	190.14
7605.18	2448.5		2798.18											740.05	478.329	190.05
7603.83	2459.38		2796.83											739.95	480.455	189.95
7602.48	2470.26		2795.48											739.86	482.581	189.86
7600.97	2481.14		2793.97											739.76	484.707	189.76
7599.42	2492.03		2792.42											739.67	486.833	189.67
7597.88	2502.91		2790.88											739.57	488.959	189.57
7596.33	2513.79		2789.33											739.48	491.085	189.48
7594.66	2524.67		2787.66											739.38	493.211	189.38
7592.96	2535.55		2785.96											739.29	495.337	189.29
7591.26	2546.44		2784.26											739.2	497.463	189.2
7589.56	2557.32		2782.56											739.11	499.588	189.11
7587.75	2568.2		2780.75											739.01	501.714	189.01
7585.93	2579.08		2778.93											738.93	503.84	188.93
7584.11	2589.97		2777.11											738.84	505.966	188.84
7582.29	2600.85		2775.29											738.76	508.092	188.76
7580.49	2611.73		2773.49											738.67	510.218	188.67
7578.7	2622.61		2771.7											738.58	512.344	188.58
7576.9	2633.49		2769.9											738.48	514.47	188.48
7575.1	2644.38		2768.1											738.39	516.596	188.39
7573.34	2655.26		2766.34											738.3	518.722	188.3
7571.58	2666.14		2764.58											738.19	520.848	188.19
7569.83	2677.02		2762.83											738.08	522.973	188.08
7568.08	2687.91		2761.08											737.98	525.099	187.98
7566.23	2698.79		2759.23											737.87	527.225	187.87
7564.36	2709.67		2757.36											737.77	529.351	187.77
7562.49	2720.55		2755.49											737.67	531.477	187.67
7560.63	2731.43		2753.63											737.57	533.603	187.57
7558.79	2742.32		2751.79											737.47	535.729	187.47
7556.96	2753.2		2749.96											737.38	537.855	187.38
7555.14	2764.08		2748.14											737.29	539.981	187.29
7553.32	2774.96		2746.32											737.21	542.107	187.21
7551.59	2785.85		2744.59											737.12	544.233	187.12
7549.88	2796.73		2742.88											737.04	546.358	187.04
7548.18	2807.61		2741.18											736.97	548.484	186.97
7546.48	2818.49		2739.48											736.9	550.61	186.9
7544.85	2829.37		2737.85											736.83	552.736	186.83
7543.23	2840.26		2736.23											736.77	554.862	186.77
7541.61	2851.14		2734.61											736.72	556.988	186.72
7540	2862.02		2733											736.67	559.114	186.67
7538.31	2872.9		2731.31											736.62	561.24	186.62
7536.61	2883.78		2729.61											736.59	563.366	186.59
7534.91	2894.67		2727.91											736.55	565.492	186.55
7533.22	2905.55		2726.22											736.52	567.618	186.52
7531.43	2916.43		2724.43											736.49	569.743	186.49
7529.63	2927.31		2722.63											736.45	571.869	186.45
7527.84	2938.2		2720.84											736.42	573.995	186.42
7526.05	2949.08		2719.05											736.39	576.121	186.39
7524.56	2959.96		2717.56											736.36	578.247	186.36
7523.13	2970.84		2716.13											736.34	580.373	186.34
7521.69	2981.72		2714.69											736.32	582.499	186.32
7520.25	2992.61		2713.25											736.29	584.625	186.29
7518.73	3003.49		2711.73											736.27	586.751	186.27
7517.2	3014.37		2710.2											736.25	588.877	186.25
7515.68	3025.25		2708.68											736.23	591.002	186.23
7514.16	3036.14		2707.16											736.22	593.128	186.22
7512.47	3047.02		2705.47											736.2	595.254	186.2
7510.74	3057.9		2703.74											736.17	597.38	186.17
7509.01	3068.78		2702.01											736.14	599.506	186.14
7507.29	3079.66		2700.29											736.11	601.632	186.11
7505.8	3090.55		2698.8											736.08	603.758	186.08
7504.38	3101.43		2697.38											736.06	605.884	186.06
7502.98	3112.31		2695.98											736.03	608.01	186.03
7501.58	3123.19		2694.58											736.01	610.136	186.01
7499.62	3134.08		2692.62											735.98	612.262	185.98
7497.53	3144.96		2690.53											735.97	614.387	185.97
7495.43	3155.84		2688.43											735.96	616.513	185.96
7493.33	3166.72		2686.33											735.94	618.639	185.94
7490.89	3177.6		2683.89											735.93	620.765	185.93
7488.36	3188.49		2681.36											735.9	622.891	185.9
7485.83	3199.37		2678.83											735.88	625.017	185.88
7483.28	3210.25		2676.28											735.85	627.143	185.85
7480.7	3221.13		2673.7											735.83	629.269	185.83
7478.16	3232.02		2671.16											735.8	631.395	185.8
7475.51	3242.9		2668.51											735.78	633.521	185.78
7472.92	3253.78		2665.92											735.76	635.647	185.76
7470.38	3264.66		2663.38											735.73	637.772	185.73
7467.84	3275.54		2660.84											735.7	639.898	185.7
7465.3	3286.43		2658.3											735.67	642.024	185.67
7462.75	3297.31		2655.75											735.64	644.15	185.64
7459.77	3308.19		2652.77											735.61	646.276	185.61
7456.7	3319.07		2649.7											735.55	648.402	185.55
7453.62	3329.96		2646.62											735.5	650.528	185.5
7450.54	3340.84		2643.54											735.44	652.654	185.44
7447.33	3351.72		2640.33											735.38	654.78	185.38
7444.08	3362.6		2637.08											735.31	656.906	185.31
7440.83	3373.48		2633.83											735.23	659.032	185.23
7437.57	3384.37		2630.57											735.15	661.157	185.15
7433.98	3395.25		2626.98											735.07	663.283	185.07
7430.29	3406.13		2623.29											734.98	665.409	184.98
7426.58	3417.01		2619.58											734.89	667.535	184.89
7422.85	3427.9		2615.85											734.8	669.661	184.8
7418.15	3438.78		2611.15											734.71	671.787	184.71
7413.23	3449.66		2606.23											734.61	673.913	184.61
7408.3	3460.54		2601.3											734.51	676.039	184.51
7403.36	3471.42		2596.36											734.42	678.165	184.42
7397.92	3482.31		2590.92											734.32	680.291	184.32
7392.36	3493.19		2585.36											734.22	682.417	184.22
7386.81	3504.07		2579.81											734.12	684.542	184.12
7381.26	3514.95		2574.26											734.02	686.668	184.02
7375.5	3525.84		2568.5											733.93	688.794	183.93
7369.69	3536.72		2562.69											733.82	690.92	183.82
7363.88	3547.6		2556.88											733.71	693.046	183.71
7358.05	3558.48		2551.05											733.61	695.172	183.61
7351.83	3569.36		2544.83											733.5	697.298	183.5
7345.51	3580.25		2538.51											733.39	699.424	183.39
7339.19	3591.13		2532.19											733.28	701.55	183.28
7332.86	3602.01		2525.86											733.16	703.676	183.16
7326.53	3612.89		2519.53											733.05	705.802	183.05
7320.21	3623.78		2513.21											732.94	707.927	182.94
7313.88	3634.66		2506.88											732.83	710.053	182.83
7307.55	3645.54		2500.55											732.72	712.179	182.72
7300.96	3656.42		2493.96											732.6	714.305	182.6
7294.31	3667.3		2487.31											732.48	716.431	182.48
7287.66	3678.19		2480.66											732.35	718.557	182.35
7280.99	3689.07		2473.99											732.22	720.683	182.22
7273.67	3699.95		2466.67											732.1	722.809	182.1
7266.2	3710.83		2459.2											731.97	724.935	181.97
7258.72	3721.71		2451.72											731.84	727.061	181.84
7251.24	3732.6		2444.24											731.72	729.187	181.72
7242.89	3743.48		2435.89											731.59	731.312	181.59
7234.32	3754.36		2427.32											731.46	733.438	181.46
7225.73	3765.24		2418.73											731.33	735.564	181.33
7217.11	3776.13		2410.11											731.21	737.69	181.21
7209.23	3787.01		2402.23											731.08	739.816	181.08
7201.51	3797.89		2394.51											730.95	741.942	180.95
7193.79	3808.77		2386.79											730.83	744.068	180.83
7186.08	3819.65		2379.08											730.7	746.194	180.7
7178.43	3830.54		2371.43											730.57	748.32	180.57
7170.81	3841.42		2363.81											730.46	750.446	180.46
7163.18	3852.3		2356.18											730.34	752.572	180.34
7155.56	3863.18		2348.56											730.23	754.697	180.23
7147.67	3874.07		2340.67											730.12	756.823	180.12
7139.71	3884.95		2332.71											730.01	758.949	180.01
7131.73	3895.83		2324.73											729.91	761.075	179.91
7123.74	3906.71		2316.74											729.81	763.201	179.81
7115.68	3917.59		2308.68											729.71	765.327	179.71
7107.61	3928.48		2300.61											729.63	767.453	179.63
7099.53	3939.36		2292.53											729.55	769.579	179.55
7091.43	3950.24		2284.43											729.48	771.705	179.48
7083.95	3961.12		2276.95											729.4	773.831	179.4
7076.63	3972.01		2269.63											729.27	775.957	179.27
7069.31	3982.89		2262.31											729.15	778.082	179.15
7062	3993.77		2255											729.02	780.208	179.02
7054.54	4004.65		2247.54											728.89	782.334	178.89
7047.03	4015.53		2240.03											728.77	784.46	178.77
7039.51	4026.42		2232.51											728.64	786.586	178.64
7031.99	4037.3		2224.99											728.52	788.712	178.52
7024.6	4048.18		2217.6											728.4	790.838	178.4
7017.22	4059.06		2210.22											728.27	792.964	178.27
7009.84	4069.95		2202.84											728.14	795.09	178.14
7002.45	4080.83		2195.45											728.01	797.216	178.01
6994.33	4091.71		2187.33											727.88	799.342	177.88
6986.03	4102.59		2179.03											727.76	801.467	177.76
6977.71	4113.47		2170.71											727.63	803.593	177.63
6969.37	4124.36		2162.37											727.51	805.719	177.51
6961.57	4135.24		2154.57											727.38	807.845	177.38
6953.91	4146.12		2146.91											727.26	809.971	177.26
6946.25	4157		2139.25											727.14	812.097	177.14
6938.6	4167.89		2131.6											727.01	814.223	177.01
6929.84	4178.77		2122.84											726.89	816.349	176.89
6921.05	4189.65		2114.05											726.77	818.475	176.77
6912.15	4200.53		2105.15											726.64	820.601	176.64
6903.25	4211.41		2096.25											726.52	822.726	176.52
6894.55	4222.3		2087.55											726.4	824.852	176.4
6885.91	4233.18		2078.91											726.28	826.978	176.28
6877.27	4244.06		2070.27											726.16	829.104	176.16
6868.63	4254.94		2061.63											726.04	831.23	176.04
6858.01	4265.83		2051.01											725.91	833.356	175.91
6846.94	4276.71		2039.94											725.79	835.482	175.79
6835.89	4287.59		2028.89											725.66	837.608	175.66
6824.86	4298.47		2017.86											725.53	839.734	175.53
6817.69	4309.35		2010.69											725.4	841.86	175.4
6811.42	4320.24		2004.42											725.26	843.986	175.26
6805.1	4331.12		1998.1											725.11	846.111	175.11
6798.74	4342		1991.74											724.96	848.237	174.96
6789.64	4352.88		1982.64											724.82	850.363	174.82
6779.84	4363.77		1972.84											724.66	852.489	174.66
6769.97	4374.65		1962.97											724.5	854.615	174.5
6760.04	4385.53		1953.04											724.34	856.741	174.34
6747.65	4396.41		1940.65											724.18	858.867	174.18
6734.66	4407.29		1927.66											724.03	860.993	174.03
6721.68	4418.18		1914.68											723.88	863.119	173.88
6708.7	4429.06		1901.7											723.73	865.245	173.73
6694.99	4439.94		1887.99											723.57	867.371	173.57
6681.11	4450.82		1874.11											723.42	869.496	173.42
6667.22	4461.7		1860.22											723.26	871.622	173.26
6653.32	4472.59		1846.32											723.1	873.748	173.1
6638.54	4483.47		1831.54											722.94	875.874	172.94
6623.55	4494.35		1816.55											722.77	878	172.77
6608.57	4505.23		1801.57											722.59	880.126	172.59
6593.59	4516.12		1786.59											722.42	882.252	172.42
6573.54	4527		1766.54											722.25	884.378	172.25
6552.19	4537.88		1745.19											722.08	886.504	172.08
6530.79	4548.76		1723.79											721.9	888.63	171.9
6509.32	4559.64		1702.32											721.73	890.756	171.73
6486.25	4570.53		1679.25											721.56	892.881	171.56
6462.84	4581.41		1655.84											721.42	895.007	171.42
6439.48	4592.29		1632.48											721.28	897.133	171.28
6416.19	4603.17		1609.19											721.14	899.259	171.14
6398.8	4614.06		1591.8											721	901.385	171
6382.81	4624.94		1575.81											720.87	903.511	170.87
6366.77	4635.82		1559.77											720.74	905.637	170.74
6350.65	4646.7		1543.65											720.62	907.763	170.62
6333.59	4657.58		1526.59											720.49	909.889	170.49
6316.31	4668.47		1509.31											720.37	912.015	170.37
6299.05	4679.35		1492.05											720.26	914.141	170.26
6281.82	4690.23		1474.82											720.14	916.266	170.14
6267.15	4701.11		1460.15											720.02	918.392	170.02
6253.12	4712		1446.12											719.89	920.518	169.89
6239.09	4722.88		1432.09											719.76	922.644	169.76
6225.05	4733.76		1418.05											719.63	924.77	169.63
6211.59	4744.64		1404.59											719.49	926.896	169.49
6198.29	4755.52		1391.29											719.35	929.022	169.35
6185	4766.41		1378											719.21	931.148	169.21
6171.73	4777.29		1364.73											719.07	933.274	169.07
6156.87	4788.17		1349.87											718.93	935.4	168.93
6141.62	4799.05		1334.62											718.78	937.526	168.78
6126.38	4809.94		1319.38											718.63	939.651	168.63
6111.14	4820.82		1304.14											718.48	941.777	168.48
6093.19	4831.7		1286.19											718.33	943.903	168.33
6074.55	4842.58		1267.55											718.21	946.029	168.21
6055.91	4853.46		1248.91											718.1	948.155	168.1
6037.26	4864.35		1230.26											717.99	950.281	167.99
6015.52	4875.23		1208.52											717.87	952.407	167.87
5993.28	4886.11		1186.28											717.78	954.533	167.78
5971.35	4896.99		1164.35											717.68	956.659	167.68
5949.72	4907.88		1142.72											717.58	958.785	167.58
5925.68	4918.76		1118.68											717.49	960.911	167.49
5900.82	4929.64		1093.82											717.41	963.036	167.41
5875.77	4940.52		1068.77											717.33	965.162	167.33
5850.55	4951.4		1043.55											717.25	967.288	167.25
5821.88	4962.29		1014.88											717.17	969.414	167.17
5792.23	4973.17		985.23											717.14	971.54	167.14
5762.41	4984.05		955.41											717.11	973.666	167.11
5732.43	4994.93		925.43											717.08	975.792	167.08
5712.74	5005.82	5000	905.74											717.05	977.918	167.05
5695.72	5016.7		888.72											717	980.044	167
5678.74	5027.58		871.74											716.95	982.17	166.95
5661.8	5038.46		854.8											716.9	984.296	166.9
5646.73	5049.34		839.73											716.85	986.421	166.85
5632.19	5060.23		825.19											716.8	988.547	166.8
5617.72	5071.11		810.72											716.75	990.673	166.75
5603.3	5081.99		796.3											716.7	992.799	166.7
5588.22	5092.87		781.22											716.66	994.925	166.66
5572.97	5103.76		765.97											716.62	997.051	166.62
5557.71	5114.64		750.71											716.58	999.177	166.58
5542.45	5125.52		735.45											716.54	1001.3	166.54
5528.14	5136.4		721.14											716.5	1003.43	166.5
5514.07	5147.28		707.07											716.48	1005.55	166.48
5500.05	5158.17		693.05											716.47	1007.68	166.47
5486.06	5169.05		679.06											716.46	1009.81	166.46
5474.09	5179.93		667.09											716.45	1011.93	166.45
5462.65	5190.81		655.65											716.44	1014.06	166.44
5451.25	5201.7		644.25											716.44	1016.18	166.44
5439.87	5212.58		632.87											716.44	1018.31	166.44
5430.05	5223.46		623.05											716.44	1020.44	166.44
5420.63	5234.34		613.63											716.45	1022.56	166.45
5411.22	5245.22		604.22											716.45	1024.69	166.45
5401.83	5256.11		594.83											716.45	1026.81	166.45
5393.43	5266.99		586.43											716.46	1028.94	166.46
5385.31	5277.87		578.31											716.48	1031.07	166.48
5377.19	5288.75		570.19											716.51	1033.19	166.51
5369.08	5299.63		562.08											716.54	1035.32	166.54
5361.32	5310.52		554.32											716.56	1037.44	166.56
5353.66	5321.4		546.66											716.56	1039.57	166.56
5346.02	5332.28		539.02											716.54	1041.7	166.54
5338.4	5343.16		531.4											716.53	1043.82	166.53
5331.02	5354.05		524.02											716.52	1045.95	166.52
5323.72	5364.93		516.72											716.5	1048.07	166.5
5316.44	5375.81		509.44											716.48	1050.2	166.48
5309.17	5386.69		502.17											716.47	1052.32	166.47
5303.01	5397.57		496.01											716.45	1054.45	166.45
5297.15	5408.46		490.15											716.43	1056.58	166.43
5291.29	5419.34		484.29											716.4	1058.7	166.4
5285.45	5430.22		478.45											716.37	1060.83	166.37
5280.41	5441.1		473.41											716.34	1062.95	166.34
5275.58	5451.99		468.58											716.31	1065.08	166.31
5270.76	5462.87		463.76											716.28	1067.21	166.28
5265.94	5473.75		458.94											716.25	1069.33	166.25
5261.66	5484.63		454.66											716.22	1071.46	166.22
5257.53	5495.51		450.53											716.18	1073.58	166.18
5253.38	5506.4		446.38											716.15	1075.71	166.15
5249.24	5517.28		442.24											716.11	1077.84	166.11
5245.07	5528.16		438.07											716.08	1079.96	166.08
5240.9	5539.04		433.9											716.05	1082.09	166.05
5236.73	5549.93		429.73											716.03	1084.21	166.03
5232.56	5560.81		425.56											716.01	1086.34	166.01
5228.05	5571.69		421.05											715.99	1088.47	165.99
5223.44	5582.57		416.44											715.96	1090.59	165.96
5218.83	5593.45		411.83											715.93	1092.72	165.93
5214.23	5604.34		407.23											715.89	1094.84	165.89
5209.75	5615.22		402.75											715.86	1096.97	165.86
5205.32	5626.1		398.32											715.74	1099.09	165.74
5200.93	5636.98		393.93											715.6	1101.22	165.6
5196.56	5647.87		389.56											715.47	1103.35	165.47
5192.96	5658.75		385.96											715.34	1105.47	165.34
5189.55	5669.63		382.55											715.24	1107.6	165.24
5186.15	5680.51		379.15											715.15	1109.72	165.15
5182.75	5691.39		375.75											715.05	1111.85	165.05
5179.5	5702.28		372.5											714.96	1113.98	164.96
5176.29	5713.16		369.29											714.86	1116.1	164.86
5173.09	5724.04		366.09											714.76	1118.23	164.76
5169.89	5734.92		362.89											714.65	1120.35	164.65
5166.95	5745.81		359.95											714.55	1122.48	164.55
5164.08	5756.69		357.08											714.42	1124.61	164.42
5161.21	5767.57		354.21											714.28	1126.73	164.28
5158.34	5778.45		351.34											714.15	1128.86	164.15
5155.54	5789.33		348.54											714.02	1130.98	164.02
5152.76	5800.22		345.76											713.88	1133.11	163.88
5149.97	5811.1		342.97											713.73	1135.24	163.73
5147.17	5821.98		340.17											713.59	1137.36	163.59
5144.28	5832.86		337.28											713.45	1139.49	163.45
5141.36	5843.75		334.36											713.33	1141.61	163.33
5138.45	5854.63		331.45											713.22	1143.74	163.22
5135.54	5865.51		328.54											713.11	1145.86	163.11
5132.7	5876.39		325.7											712.99	1147.99	162.99
5129.89	5887.27		322.89											712.89	1150.12	162.89
5127.08	5898.16		320.08											712.78	1152.24	162.78
5124.28	5909.04		317.28											712.67	1154.37	162.67
5121.53	5919.92		314.53											712.56	1156.49	162.56
5118.81	5930.8		311.81											712.46	1158.62	162.46
5116.09	5941.69		309.09											712.35	1160.75	162.35
5113.37	5952.57		306.37											712.25	1162.87	162.25
5110.97	5963.45		303.97											712.14	1165	162.14
5108.67	5974.33		301.67											712.04	1167.12	162.04
5106.37	5985.21		299.37											711.94	1169.25	161.94
5104.09	5996.1		297.09											711.84	1171.38	161.84
5101.53	6006.98		294.53											711.74	1173.5	161.74
5098.9	6017.86		291.9											711.64	1175.63	161.64
5096.28	6028.74		289.28											711.54	1177.75	161.54
5093.68	6039.63		286.68											711.44	1179.88	161.44
5091.3	6050.51		284.3											711.34	1182	161.34
5088.98	6061.39		281.98											711.23	1184.13	161.23
5086.68	6072.27		279.68											711.13	1186.26	161.13
5084.41	6083.15		277.41											711.02	1188.38	161.02
5081.06	6094.04		274.06											710.91	1190.51	160.91
5077.46	6104.92		270.46											710.82	1192.63	160.82
5073.85	6115.8		266.85											710.74	1194.76	160.74
5070.25	6126.68		263.25											710.65	1196.89	160.65
5067.24	6137.56		260.24											710.56	1199.01	160.56
5064.37	6148.45		257.37											710.47	1201.14	160.47
5061.5	6159.33		254.5											710.39	1203.26	160.39
5058.61	6170.21		251.61											710.3	1205.39	160.3
5056.35	6181.09		249.35											710.21	1207.52	160.21
5054.27	6191.98		247.27											710.14	1209.64	160.14
5052.2	6202.86		245.2											710.06	1211.77	160.06
5050.12	6213.74		243.12											709.98	1213.89	159.98
5047.6	6224.62		240.6											709.9	1216.02	159.9
5044.97	6235.5		237.97											709.84	1218.15	159.84
5042.35	6246.39		235.35											709.77	1220.27	159.77
5039.76	6257.27		232.76											709.71	1222.4	159.71
5037.64	6268.15		230.64											709.65	1224.52	159.65
5035.64	6279.03		228.64											709.59	1226.65	159.59
5033.65	6289.92		226.65											709.54	1228.77	159.54
5031.67	6300.8		224.67											709.48	1230.9	159.48
5029.48	6311.68		222.48											709.43	1233.03	159.43
5027.24	6322.56		220.24											709.37	1235.15	159.37
5025	6333.44		218											709.31	1237.28	159.31
5022.76	6344.33		215.76											709.26	1239.4	159.26
5020.35	6355.21		213.35											709.2	1241.53	159.2
5017.89	6366.09		210.89											709.15	1243.66	159.15
5015.43	6376.97		208.43											709.1	1245.78	159.1
5012.96	6387.86		205.96											709.05	1247.91	159.05
5010.54	6398.74		203.54											709	1250.03	159
5008.13	6409.62		201.13											708.93	1252.16	158.93
5005.73	6420.5		198.73											708.87	1254.29	158.87
5003.33	6431.38		196.33											708.8	1256.41	158.8
5000.89	6442.27		193.89											708.73	1258.54	158.73
4998.43	6453.15		191.43											708.66	1260.66	158.66
4995.96	6464.03		188.96											708.59	1262.79	158.59
4993.48	6474.91		186.48											708.53	1264.92	158.53
4991.39	6485.8		184.39											708.46	1267.04	158.46
4989.41	6496.68		182.41											708.39	1269.17	158.39
4987.42	6507.56		180.42											708.32	1271.29	158.32
4985.43	6518.44		178.43											708.25	1273.42	158.25
4983.6	6529.32		176.6											708.18	1275.54	158.18
4981.81	6540.21		174.81											708.1	1277.67	158.1
4980.01	6551.09		173.01											708.03	1279.8	158.03
4978.22	6561.97		171.22											707.95	1281.92	157.95
4976.44	6572.85		169.44											707.88	1284.05	157.88
4974.67	6583.74		167.67											707.81	1286.17	157.81
4972.89	6594.62		165.89											707.74	1288.3	157.74
4971.11	6605.5		164.11											707.67	1290.43	157.67
4969.63	6616.38		162.63											707.6	1292.55	157.6
4968.23	6627.26		161.23											707.55	1294.68	157.55
4966.83	6638.15		159.83											707.5	1296.8	157.5
4965.44	6649.03		158.44											707.45	1298.93	157.45
4963.93	6659.91		156.93											707.39	1301.06	157.39
4962.38	6670.79		155.38											707.34	1303.18	157.34
4960.84	6681.68		153.84											707.28	1305.31	157.28
4959.29	6692.56		152.29											707.22	1307.43	157.22
4957.49	6703.44		150.49											707.16	1309.56	157.16
4955.62	6714.32		148.62											707.11	1311.69	157.11
4953.74	6725.2		146.74											707.05	1313.81	157.05
4951.83	6736.09		144.83											707	1315.94	157
4949.9	6746.97		142.9											706.95	1318.06	156.95
4947.97	6757.85		140.97											706.89	1320.19	156.89
4946.04	6768.73		139.04											706.84	1322.31	156.84
4944.12	6779.62		137.12											706.78	1324.44	156.78
4942.22	6790.5		135.22											706.72	1326.57	156.72
4940.32	6801.38		133.32											706.66	1328.69	156.66
4938.43	6812.26		131.43											706.61	1330.82	156.61
4936.53	6823.14		129.53											706.55	1332.94	156.55
4935.04	6834.03		128.04											706.49	1335.07	156.49
4933.65	6844.91		126.65											706.43	1337.2	156.43
4932.25	6855.79		125.25											706.37	1339.32	156.37
4930.85	6866.67		123.85											706.3	1341.45	156.3
4929.51	6877.55		122.51											706.24	1343.57	156.24
4928.18	6888.44		121.18											706.18	1345.7	156.18
4926.84	6899.32		119.84											706.13	1347.83	156.13
4925.49	6910.2		118.49											706.07	1349.95	156.07
4924.13	6921.08		117.13											706.02	1352.08	156.02
4922.76	6931.97		115.76											705.97	1354.2	155.97
4921.39	6942.85		114.39											705.92	1356.33	155.92
4920.02	6953.73		113.02											705.88	1358.46	155.88
4918.62	6964.61		111.62											705.83	1360.58	155.83
4917.21	6975.49		110.21											705.79	1362.71	155.79
4915.79	6986.38		108.79											705.75	1364.83	155.75
4914.38	6997.26		107.38											705.71	1366.96	155.71
4912.92	7008.14		105.92											705.66	1369.08	155.66
4911.46	7019.02		104.46											705.63	1371.21	155.63
4910	7029.91		103											705.59	1373.34	155.59
4908.51	7040.79		101.51											705.56	1375.46	155.56
4907.32	7051.67		100.32											705.52	1377.59	155.52
4906.22	7062.55		99.22											705.49	1379.71	155.49
4905.12	7073.43		98.12											705.45	1381.84	155.45
4904.03	7084.32		97.03											705.41	1383.97	155.41
4902.58	7095.2		95.58											705.37	1386.09	155.37
4901.02	7106.08		94.02											705.34	1388.22	155.34
4899.46	7116.96		92.46											705.32	1390.34	155.32
4897.9	7127.85		90.9											705.29	1392.47	155.29
4896.61	7138.73		89.61											705.26	1394.6	155.26
4895.4	7149.61		88.4											705.22	1396.72	155.22
4894.19	7160.49		87.19											705.18	1398.85	155.18
4892.99	7171.37		85.99											705.14	1400.97	155.14
4891.92	7182.26		84.92											705.1	1403.1	155.1
4890.89	7193.14		83.89											705.05	1405.23	155.05
4889.87	7204.02		82.87											705	1407.35	155
4888.85	7214.9		81.85											704.94	1409.48	154.94
4887.15	7225.79		80.15											704.89	1411.6	154.89
4885.26	7236.67		78.26											704.83	1413.73	154.83
4883.36	7247.55		76.36											704.76	1415.85	154.76
4881.47	7258.43		74.47											704.7	1417.98	154.7
4879.91	7269.31		72.91											704.63	1420.11	154.63
4878.44	7280.2		71.44											704.56	1422.23	154.56
4876.98	7291.08		69.98											704.49	1424.36	154.49
4875.52	7301.96		68.52											704.42	1426.48	154.42
4874.21	7312.84		67.21											704.34	1428.61	154.34
4872.95	7323.73		65.95											704.26	1430.74	154.26
4871.69	7334.61		64.69											704.18	1432.86	154.18
4870.44	7345.49		63.44											704.1	1434.99	154.1
4868.92	7356.37		61.92											704.02	1437.11	154.02
4867.32	7367.25		60.32											703.91	1439.24	153.91
4865.73	7378.14		58.73											703.81	1441.37	153.81
4864.14	7389.02		57.14											703.7	1443.49	153.7
4862.27	7399.9		55.27											703.59	1445.62	153.59
4860.33	7410.78		53.33											703.46	1447.74	153.46
4858.38	7421.67		51.38											703.32	1449.87	153.32
4856.44	7432.55		49.44											703.19	1452	153.19
4854.62	7443.43		47.62											703.05	1454.12	153.05
4852.83	7454.31		45.83											702.9	1456.25	152.9
4851.05	7465.19		44.05											702.75	1458.37	152.75
4849.26	7476.08		42.26											702.6	1460.5	152.6
4847.94	7486.96		40.94											702.45	1462.62	152.45
4846.74	7497.84		39.74											702.28	1464.75	152.28
4845.55	7508.72		38.55											702.1	1466.88	152.1
4844.35	7519.61		37.35											701.92	1469	151.92
4843.06	7530.49		36.06											701.75	1471.13	151.75
4841.76	7541.37		34.76											701.55	1473.25	151.55
4840.45	7552.25		33.45											701.35	1475.38	151.35
4839.14	7563.13		32.14											701.15	1477.51	151.15
4837.87	7574.02		30.87											700.95	1479.63	150.95
4836.6	7584.9		29.6											700.75	1481.76	150.75
4835.35	7595.78		28.35											700.55	1483.88	150.55
4834.09	7606.66		27.09											700.35	1486.01	150.35
4832.95	7617.55		25.95											700.15	1488.14	150.15
4831.83	7628.43		24.83											699.96	1490.26	149.96
4830.72	7639.31		23.72											699.77	1492.39	149.77
4829.62	7650.19		22.62											699.58	1494.51	149.58
4828.71	7661.07		21.71											699.39	1496.64	149.39
4827.86	7671.96		20.86											699.2	1498.77	149.2
4827	7682.84		20											699	1500.89	149
4826.14	7693.72		19.14											698.81	1503.02	148.81
4825.57	7704.6		18.57											698.62	1505.14	148.62
4825.09	7715.48		18.09											698.44	1507.27	148.44
4824.6	7726.37		17.6											698.27	1509.39	148.27
4824.12	7737.25		17.12											698.1	1511.52	148.1
4823.71	7748.13		16.71											697.93	1513.65	147.93
4823.34	7759.01		16.34											697.77	1515.77	147.77
4822.96	7769.9		15.96											697.61	1517.9	147.61
4822.58	7780.78		15.58											697.45	1520.02	147.45
4822.26	7791.66		15.26											697.29	1522.15	147.29
4821.95	7802.54		14.95											697.14	1524.28	147.14
4821.65	7813.42		14.65											696.98	1526.4	146.98
4821.35	7824.31		14.35											696.83	1528.53	146.83
4821.08	7835.19		14.08											696.67	1530.65	146.67
4820.83	7846.07		13.83											696.54	1532.78	146.54
4820.58	7856.95		13.58											696.42	1534.91	146.42
4820.32	7867.84		13.32											696.29	1537.03	146.29
4820.2	7878.72		13.2											696.16	1539.16	146.16
4820.11	7889.6		13.11											696.05	1541.28	146.05
4820.03	7900.48		13.03											695.93	1543.41	145.93
4819.95	7911.36		12.95											695.82	1545.54	145.82
4819.91	7922.25		12.91											695.71	1547.66	145.71
4819.88	7933.13		12.88											695.61	1549.79	145.61
4819.85	7944.01		12.85											695.5	1551.91	145.5
4819.82	7954.89		12.82											695.4	1554.04	145.4
4819.68	7965.78		12.68											695.29	1556.16	145.29
4819.51	7976.66		12.51											695.21	1558.29	145.21
4819.3	7987.54		12.3											695.12	1560.42	145.12
4819.1	7998.42		12.1											695.04	1562.54	145.04
4818.89	8009.3		11.89											694.96	1564.67	144.96
4818.66	8020.19		11.66											694.88	1566.79	144.88
4818.45	8031.07		11.45											694.81	1568.92	144.81
4818.23	8041.95		11.23											694.73	1571.05	144.73
4818.18	8052.83		11.18											694.66	1573.17	144.66
4818.19	8063.72		11.19											694.6	1575.3	144.6
4818.19	8074.6		11.19											694.55	1577.42	144.55
4818.2	8085.48		11.2											694.49	1579.55	144.49
4818.06	8096.36		11.06											694.44	1581.68	144.44
4817.88	8107.24		10.88											694.39	1583.8	144.39
4817.7	8118.13		10.7											694.34	1585.93	144.34
4817.52	8129.01		10.52											694.29	1588.05	144.29
4817.28	8139.89		10.28											694.24	1590.18	144.24
4817.03	8150.77		10.03											694.19	1592.31	144.19
4816.77	8161.66		9.77											694.13	1594.43	144.13
4816.5	8172.54		9.5											694.08	1596.56	144.08
4816.27	8183.42		9.27											694.03	1598.68	144.03
4816.04	8194.3		9.04											693.99	1600.81	143.99
4815.81	8205.18		8.81											693.94	1602.93	143.94
4815.58	8216.07		8.58											693.9	1605.06	143.9
4815.36	8226.95		8.36											693.86	1607.19	143.86
4815.13	8237.83		8.13											693.82	1609.31	143.82
4814.91	8248.71		7.91											693.78	1611.44	143.78
4814.69	8259.6		7.69											693.74	1613.56	143.74
4814.3	8270.48		7.3											693.7	1615.69	143.7
4813.86	8281.36		6.86											693.65	1617.82	143.65
4813.42	8292.24		6.42											693.6	1619.94	143.6
4812.97	8303.12		5.97											693.55	1622.07	143.55
4812.62	8314.01		5.62											693.5	1624.19	143.5
4812.29	8324.89		5.29											693.45	1626.32	143.45
4811.96	8335.77		4.96											693.41	1628.45	143.41
4811.63	8346.65		4.63											693.36	1630.57	143.36
4811.23	8357.54		4.23											693.32	1632.7	143.32
4810.81	8368.42		3.81											693.26	1634.82	143.26
4810.39	8379.3		3.39											693.21	1636.95	143.21
4809.97	8390.18		2.97											693.16	1639.08	143.16
4809.55	8401.06		2.55											693.1	1641.2	143.1
4809.12	8411.95		2.12											693.04	1643.33	143.04
4808.69	8422.83		1.69											692.98	1645.45	142.98
4808.26	8433.71		1.26											692.91	1647.58	142.91
4807.93	8444.59		0.93											692.85	1649.7	142.85
4807.63	8455.48		0.63											692.78	1651.83	142.78
4807.32	8466.36		0.32											692.72	1653.96	142.72
4807.02	8477.24		0.02											692.65	1656.08	142.65
4809.49	8488.12		2.49											692.59	1658.21	142.59
4812.83	8499		5.83											692.53	1660.33	142.53
4816.15	8509.89		9.15											692.47	1662.46	142.47
4819.45	8520.77		12.45											692.41	1664.59	142.41
4822.84	8531.65		15.84											692.36	1666.71	142.36
4826.3	8542.53		19.3											692.3	1668.84	142.3
4829.77	8553.41		22.77											692.24	1670.96	142.24
4833.26	8564.3		26.26											692.19	1673.09	142.19
4836.63	8575.18		29.63											692.13	1675.22	142.13
4839.96	8586.06		32.96											692.06	1677.34	142.06
4843.3	8596.94		36.3											692	1679.47	142
4846.63	8607.83		39.63											691.93	1681.59	141.93
4849.67	8618.71		42.67											691.87	1683.72	141.87
4852.63	8629.59		45.63											691.79	1685.85	141.79
4855.58	8640.47		48.58											691.7	1687.97	141.7
4858.53	8651.35		51.53											691.61	1690.1	141.61
4861.31	8662.24		54.31											691.52	1692.22	141.52
4864.05	8673.12		57.05											691.45	1694.35	141.45
4866.78	8684		59.78											691.37	1696.47	141.37
4869.51	8694.88		62.51											691.3	1698.6	141.3
4872.2	8705.77		65.2											691.22	1700.73	141.22
4874.87	8716.65		67.87											691.14	1702.85	141.14
4877.55	8727.53		70.55											691.07	1704.98	141.07
4880.23	8738.41		73.23											690.99	1707.1	140.99
4882.41	8749.29		75.41											690.91	1709.23	140.91
4884.43	8760.18		77.43											690.83	1711.36	140.83
4886.45	8771.06		79.45											690.76	1713.48	140.76
4888.46	8781.94		81.46											690.68	1715.61	140.68
4890.71	8792.82		83.71											690.61	1717.73	140.61
4893.03	8803.71		86.03											690.53	1719.86	140.53
4895.36	8814.59		88.36											690.45	1721.99	140.45
4897.68	8825.47		90.68											690.37	1724.11	140.37
4899.61	8836.35		92.61											690.29	1726.24	140.29
4901.41	8847.23		94.41											690.21	1728.36	140.21
4903.2	8858.12		96.2											690.14	1730.49	140.14
4904.99	8869		97.99											690.06	1732.62	140.06
4906.75	8879.88		99.75											689.98	1734.74	139.98
4908.5	8890.76		101.5											689.9	1736.87	139.9
4910.26	8901.65		103.26											689.81	1738.99	139.81
4912.02	8912.53		105.02											689.73	1741.12	139.73
4913.69	8923.41		106.69											689.64	1743.24	139.64
4915.36	8934.29		108.36											689.55	1745.37	139.55
4917.04	8945.17		110.04											689.46	1747.5	139.46
4918.73	8956.06		111.73											689.37	1749.62	139.37
4920.18	8966.94		113.18											689.27	1751.75	139.27
4921.55	8977.82		114.55											689.18	1753.87	139.18
4922.91	8988.7		115.91											689.08	1756	139.08
4924.27	8999.59		117.27											688.99	1758.13	138.99
4925.81	9010.47		118.81											688.9	1760.25	138.9
4927.4	9021.35		120.4											688.79	1762.38	138.79
4928.98	9032.23		121.98											688.69	1764.5	138.69
4930.56	9043.11		123.56											688.58	1766.63	138.58
4931.8	9054		124.8											688.48	1768.76	138.48
4932.93	9064.88		125.93											688.36	1770.88	138.36
4934.04	9075.76		127.04											688.25	1773.01	138.25
4935.16	9086.64		128.16											688.13	1775.13	138.13
4936.3	9097.53		129.3											688.01	1777.26	138.01
4937.45	9108.41		130.45											687.87	1779.39	137.87
4938.61	9119.29		131.61											687.74	1781.51	137.74
4939.78	9130.17		132.78											687.6	1783.64	137.6
4940.5	9141.05		133.5											687.46	1785.76	137.46
4941.07	9151.94		134.07											687.31	1787.89	137.31
4941.64	9162.82		134.64											687.16	1790.01	137.16
4942.22	9173.7		135.22											687.01	1792.14	137.01
4942.51	9184.58		135.51											686.86	1794.27	136.86
4942.71	9195.47		135.71											686.7	1796.39	136.7
4942.9	9206.35		135.9											686.54	1798.52	136.54
4943.1	9217.23		136.1											686.38	1800.64	136.38
4943.44	9228.11		136.44											686.22	1802.77	136.22
4943.81	9238.99		136.81											686.03	1804.9	136.03
4944.18	9249.88		137.18											685.84	1807.02	135.84
4944.54	9260.76		137.54											685.65	1809.15	135.65
4944.88	9271.64		137.88											685.45	1811.27	135.45
4945.24	9282.52		138.24											685.28	1813.4	135.28
4945.6	9293.4		138.6											685.1	1815.53	135.1
4945.98	9304.29		138.98											684.93	1817.65	134.93
4946.24	9315.17		139.24											684.76	1819.78	134.76
4946.47	9326.05		139.47											684.59	1821.9	134.59
4946.69	9336.93		139.69											684.42	1824.03	134.42
4946.92	9347.82		139.92											684.25	1826.16	134.25
4947.36	9358.7		140.36											684.08	1828.28	134.08
4947.87	9369.58		140.87											683.91	1830.41	133.91
4948.38	9380.46		141.38											683.74	1832.53	133.74
4948.88	9391.34		141.88											683.57	1834.66	133.57
4949.39	9402.23		142.39											683.4	1836.78	133.4
4949.9	9413.11		142.9											683.25	1838.91	133.25
4950.4	9423.99		143.4											683.11	1841.04	133.11
4950.91	9434.87		143.91											682.97	1843.16	132.97
4951.45	9445.76		144.45											682.83	1845.29	132.83
4952	9456.64		145											682.69	1847.41	132.69
4952.54	9467.52		145.54											682.55	1849.54	132.55
4953.09	9478.4		146.09											682.4	1851.67	132.4
4952.94	9489.28		145.94											682.26	1853.79	132.26
4952.57	9500.17		145.57											682.12	1855.92	132.12
4952.21	9511.05		145.21											681.97	1858.04	131.97
4951.86	9521.93		144.86											681.83	1860.17	131.83
4952.16	9532.81		145.16											681.69	1862.3	131.69
4952.67	9543.7		145.67											681.54	1864.42	131.54
4953.18	9554.58		146.18											681.39	1866.55	131.39
4953.68	9565.46		146.68											681.24	1868.67	131.24
4954.28	9576.34		147.28											681.09	1870.8	131.09
4954.89	9587.22		147.89											680.94	1872.93	130.94
4955.49	9598.11		148.49											680.79	1875.05	130.79
4956.07	9608.99		149.07											680.63	1877.18	130.63
4956.91	9619.87		149.91											680.48	1879.3	130.48
4957.86	9630.75		150.86											680.34	1881.43	130.34
4958.81	9641.64		151.81											680.19	1883.55	130.19
4959.77	9652.52		152.77											680.05	1885.68	130.05
4960.86	9663.4		153.86											679.9	1887.81	129.9
4961.99	9674.28		154.99											679.76	1889.93	129.76
4963.13	9685.16		156.13											679.61	1892.06	129.61
4964.27	9696.05		157.27											679.47	1894.18	129.47
4965.08	9706.93		158.08											679.32	1896.31	129.32
4965.77	9717.81		158.77											679.16	1898.44	129.16
4966.46	9728.69		159.46											679	1900.56	129
4967.13	9739.58		160.13											678.83	1902.69	128.83
4967.74	9750.46		160.74											678.67	1904.81	128.67
4968.31	9761.34		161.31											678.51	1906.94	128.51
4968.87	9772.22		161.87											678.36	1909.07	128.36
4969.41	9783.1		162.41											678.2	1911.19	128.2
4970.02	9793.99		163.02											678.05	1913.32	128.05
4970.64	9804.87		163.64											677.9	1915.44	127.9
4971.27	9815.75		164.27											677.76	1917.57	127.76
4971.9	9826.63		164.9											677.61	1919.7	127.61
4972.78	9837.52		165.78											677.47	1921.82	127.47
4973.76	9848.4		166.76											677.32	1923.95	127.32
4974.74	9859.28		167.74											677.18	1926.07	127.18
4975.73	9870.16		168.73											677.04	1928.2	127.04
4976.37	9881.04		169.37											676.89	1930.32	126.89
4976.88	9891.93		169.88											676.75	1932.45	126.75
4977.4	9902.81		170.4											676.6	1934.58	126.6
4977.92	9913.69		170.92											676.45	1936.7	126.45
4978.59	9924.57		171.59											676.3	1938.83	126.3
4979.29	9935.46		172.29											676.15	1940.95	126.15
4979.98	9946.34		172.98											675.99	1943.08	125.99
4980.66	9957.22		173.66											675.83	1945.21	125.83
4981.05	9968.1		174.05											675.67	1947.33	125.67
4981.35	9978.98		174.35											675.52	1949.46	125.52
4981.66	9989.87		174.66											675.36	1951.58	125.36
4981.98	10000.7	10000	174.98											675.21	1953.71	125.21
4982.86	10011.6		175.86											675.05	1955.84	125.05
4983.93	10022.5		176.93											674.97	1957.96	124.97
4984.99	10033.4		177.99											674.91	1960.09	124.91
4986.05	10044.3		179.05											674.85	1962.21	124.85
4987	10055.2		180											674.79	1964.34	124.79
4987.91	10066		180.91											674.72	1966.47	124.72
4988.81	10076.9		181.81											674.65	1968.59	124.65
4989.71	10087.8		182.71											674.59	1970.72	124.59
4990.55	10098.7		183.55											674.52	1972.84	124.52
4991.38	10109.6		184.38											674.44	1974.97	124.44
4992.21	10120.5		185.21											674.35	1977.09	124.35
4993.05	10131.3		186.05											674.26	1979.22	124.26
4993.75	10142.2		186.75											674.17	1981.35	124.17
4994.39	10153.1		187.39											674.08	1983.47	124.08
4995.02	10164		188.02											673.98	1985.6	123.98
4995.63	10174.9		188.63											673.88	1987.72	123.88
4996.32	10185.7		189.32											673.78	1989.85	123.78
4997.03	10196.6		190.03											673.69	1991.98	123.69
4997.74	10207.5		190.74											673.6	1994.1	123.6
4998.47	10218.4		191.47											673.51	1996.23	123.51
4999.5	10229.3		192.5											673.42	1998.35	123.42
5000.63	10240.2		193.63											673.33	2000.48	123.33
5001.78	10251		194.78											673.24	2002.61	123.24
5002.93	10261.9		195.93											673.14	2004.73	123.14
5003.98	10272.8		196.98											673.05	2006.86	123.05
5004.99	10283.7		197.99											672.95	2008.98	122.95
5006	10294.6		199											672.86	2011.11	122.86
5007	10305.5		200											672.76	2013.24	122.76
5007.64	10316.3		200.64											672.66	2015.36	122.66
5008.14	10327.2		201.14											672.56	2017.49	122.56
5008.65	10338.1		201.65											672.45	2019.61	122.45
5009.15	10349		202.15											672.35	2021.74	122.35
5009.54	10359.9		202.54											672.24	2023.86	122.24
5009.88	10370.7		202.88											672.12	2025.99	122.12
5010.23	10381.6		203.23											672	2028.12	122
5010.57	10392.5		203.57											671.88	2030.24	121.88
5011.24	10403.4		204.24											671.75	2032.37	121.75
5012.01	10414.3		205.01											671.65	2034.49	121.65
5012.78	10425.2		205.78											671.56	2036.62	121.56
5013.55	10436		206.55											671.47	2038.75	121.47
5014.31	10446.9		207.31											671.38	2040.87	121.38
5015.06	10457.8		208.06											671.28	2043	121.28
5015.81	10468.7		208.81											671.17	2045.12	121.17
5016.55	10479.6		209.55											671.07	2047.25	121.07
5017.32	10490.4		210.32											670.97	2049.38	120.97
5018.09	10501.3		211.09											670.89	2051.5	120.89
5018.85	10512.2		211.85											670.82	2053.63	120.82
5019.6	10523.1		212.6											670.75	2055.75	120.75
5020.25	10534		213.25											670.68	2057.88	120.68
5020.88	10544.9		213.88											670.6	2060.01	120.6
5021.52	10555.7		214.52											670.51	2062.13	120.51
5022.17	10566.6		215.17											670.43	2064.26	120.43
5022.88	10577.5		215.88											670.35	2066.38	120.35
5023.61	10588.4		216.61											670.28	2068.51	120.28
5024.34	10599.3		217.34											670.22	2070.63	120.22
5025.06	10610.2		218.06											670.17	2072.76	120.17
5025.87	10621		218.87											670.11	2074.89	120.11
5026.72	10631.9		219.72											670.05	2077.01	120.05
5027.56	10642.8		220.56											669.99	2079.14	119.99
5028.41	10653.7		221.41											669.93	2081.26	119.93
5029.08	10664.6		222.08											669.88	2083.39	119.88
5029.69	10675.4		222.69											669.82	2085.52	119.82
5030.3	10686.3		223.3											669.77	2087.64	119.77
5030.9	10697.2		223.9											669.71	2089.77	119.71
5031.39	10708.1		224.39											669.66	2091.89	119.66
5031.82	10719		224.82											669.6	2094.02	119.6
5032.25	10729.9		225.25											669.54	2096.15	119.54
5032.67	10740.7		225.67											669.48	2098.27	119.48
5033.44	10751.6		226.44											669.42	2100.4	119.42
5034.36	10762.5		227.36											669.36	2102.52	119.36
5035.27	10773.4		228.27											669.3	2104.65	119.3
5036.18	10784.3		229.18											669.24	2106.78	119.24
5037.29	10795.1		230.29											669.18	2108.9	119.18
5038.47	10806		231.47											669.14	2111.03	119.14
5039.66	10816.9		232.66											669.1	2113.15	119.1
5040.85	10827.8		233.85											669.05	2115.28	119.05
5042.4	10838.7		235.4											669.01	2117.4	119.01
5044.06	10849.6		237.06											668.98	2119.53	118.98
5045.71	10860.4		238.71											668.95	2121.66	118.95
5047.35	10871.3		240.35											668.93	2123.78	118.93
5048.64	10882.2		241.64											668.9	2125.91	118.9
5049.81	10893.1		242.81											668.89	2128.03	118.89
5050.99	10904		243.99											668.87	2130.16	118.87
5052.17	10914.9		245.17											668.86	2132.29	118.86
5053.76	10925.7		246.76											668.85	2134.41	118.85
5055.5	10936.6		248.5											668.84	2136.54	118.84
5057.25	10947.5		250.25											668.83	2138.66	118.83
5059.01	10958.4		252.01											668.82	2140.79	118.82
5060.88	10969.3		253.88											668.82	2142.92	118.82
5062.79	10980.1		255.79											668.8	2145.04	118.8
5064.69	10991		257.69											668.79	2147.17	118.79
5066.6	11001.9		259.6											668.78	2149.29	118.78
5068.33	11012.8		261.33											668.76	2151.42	118.76
5070.02	11023.7		263.02											668.77	2153.55	118.77
5071.73	11034.6		264.73											668.77	2155.67	118.77
5073.46	11045.4		266.46											668.78	2157.8	118.78
5075.4	11056.3		268.4											668.79	2159.92	118.79
5077.41	11067.2		270.41											668.8	2162.05	118.8
5079.43	11078.1		272.43											668.81	2164.17	118.81
5081.45	11089		274.45											668.82	2166.3	118.82
5083.33	11099.9		276.33											668.83	2168.43	118.83
5085.16	11110.7		278.16											668.83	2170.55	118.83
5086.99	11121.6		279.99											668.84	2172.68	118.84
5088.84	11132.5		281.84											668.85	2174.8	118.85
5090.67	11143.4		283.67											668.86	2176.93	118.86
5092.51	11154.3		285.51											668.85	2179.06	118.85
5094.36	11165.1		287.36											668.84	2181.18	118.84
5096.2	11176		289.2											668.82	2183.31	118.82
5098.13	11186.9		291.13											668.81	2185.43	118.81
5100.08	11197.8		293.08											668.81	2187.56	118.81
5102.04	11208.7		295.04											668.81	2189.69	118.81
5104.01	11219.6		297.01											668.82	2191.81	118.82
5105.63	11230.4		298.63											668.82	2193.94	118.82
5107.13	11241.3		300.13											668.81	2196.06	118.81
5108.64	11252.2		301.64											668.79	2198.19	118.79
5110.16	11263.1		303.16											668.77	2200.32	118.77
5111.16	11274		304.16											668.76	2202.44	118.76
5111.97	11284.8		304.97											668.75	2204.57	118.75
5112.79	11295.7		305.79											668.74	2206.69	118.74
5113.61	11306.6		306.61											668.74	2208.82	118.74
5114.64	11317.5		307.64											668.74	2210.94	118.74
5115.74	11328.4		308.74											668.71	2213.07	118.71
5116.84	11339.3		309.84											668.68	2215.2	118.68
5117.94	11350.1		310.94											668.65	2217.32	118.65
5118.88	11361		311.88											668.62	2219.45	118.62
5119.76	11371.9		312.76											668.59	2221.57	118.59
5120.65	11382.8		313.65											668.57	2223.7	118.57
5121.53	11393.7		314.53											668.54	2225.83	118.54
5122.17	11404.6		315.17											668.52	2227.95	118.52
5122.71	11415.4		315.71											668.47	2230.08	118.47
5123.26	11426.3		316.26											668.41	2232.2	118.41
5123.82	11437.2		316.82											668.36	2234.33	118.36
5124.13	11448.1		317.13											668.3	2236.46	118.3
5124.36	11459		317.36											668.24	2238.58	118.24
5124.59	11469.8		317.59											668.18	2240.71	118.18
5124.84	11480.7		317.84											668.12	2242.83	118.12
5124.71	11491.6		317.71											668.06	2244.96	118.06
5124.44	11502.5		317.44											667.99	2247.09	117.99
5124.17	11513.4		317.17											667.9	2249.21	117.9
5123.91	11524.3		316.91											667.82	2251.34	117.82
5123.69	11535.1		316.69											667.74	2253.46	117.74
5123.5	11546		316.5											667.65	2255.59	117.65
5123.31	11556.9		316.31											667.56	2257.71	117.56
5123.14	11567.8		316.14											667.46	2259.84	117.46
5123.01	11578.7		316.01											667.37	2261.97	117.37
5122.89	11589.6		315.89											667.28	2264.09	117.28
5122.77	11600.4		315.77											667.19	2266.22	117.19
5122.65	11611.3		315.65											667.11	2268.34	117.11
5122.03	11622.2		315.03											667.02	2270.47	117.02
5121.21	11633.1		314.21											666.91	2272.6	116.91
5120.39	11644		313.39											666.81	2274.72	116.81
5119.56	11654.8		312.56											666.7	2276.85	116.7
5118.61	11665.7		311.61											666.59	2278.97	116.59
5117.6	11676.6		310.6											666.48	2281.1	116.48
5116.56	11687.5		309.56											666.37	2283.23	116.37
5115.5	11698.4		308.5											666.26	2285.35	116.26
5115.26	11709.3		308.26											666.15	2287.48	116.15
5115.34	11720.1		308.34											666.04	2289.6	116.04
5115.43	11731		308.43											665.92	2291.73	115.92
5115.54	11741.9		308.54											665.81	2293.86	115.81
5115.48	11752.8		308.48											665.7	2295.98	115.7
5115.35	11763.7		308.35											665.58	2298.11	115.58
5115.26	11774.5		308.26											665.45	2300.23	115.45
5115.12	11785.4		308.12											665.32	2302.36	115.32
5115.45	11796.3		308.45											665.19	2304.48	115.19
5115.95	11807.2		308.95											665.05	2306.61	115.05
5116.45	11818.1		309.45											664.9	2308.74	114.9
5116.95	11829		309.95											664.76	2310.86	114.76
5117.45	11839.8		310.45											664.61	2312.99	114.61
5117.95	11850.7		310.95											664.46	2315.11	114.46
5118.45	11861.6		311.45											664.3	2317.24	114.3
5118.95	11872.5		311.95											664.15	2319.37	114.15
5119.84	11883.4		312.84											663.99	2321.49	113.99
5120.9	11894.3		313.9											663.83	2323.62	113.83
5121.97	11905.1		314.97											663.68	2325.74	113.68
5123.06	11916		316.06											663.52	2327.87	113.52
5124.75	11926.9		317.75											663.36	2330	113.36
5126.64	11937.8		319.64											663.21	2332.12	113.21
5128.49	11948.7		321.49											663.07	2334.25	113.07
5130.32	11959.5		323.32											662.92	2336.37	112.92
5131.81	11970.4		324.81											662.78	2338.5	112.78
5133.17	11981.3		326.17											662.63	2340.62	112.63
5134.52	11992.2		327.52											662.48	2342.75	112.48
5135.86	12003.1		328.86											662.33	2344.88	112.33
5137.54	12014		330.54											662.18	2347	112.18
5139.36	12024.8		332.36											662.03	2349.13	112.03
5141.17	12035.7		334.17											661.88	2351.25	111.88
5142.97	12046.6		335.97											661.73	2353.38	111.73
5144.79	12057.5		337.79											661.58	2355.51	111.58
5146.6	12068.4		339.6											661.44	2357.63	111.44
5148.39	12079.3		341.39											661.29	2359.76	111.29
5150.18	12090.1		343.18											661.15	2361.88	111.15
5151.98	12101		344.98											661	2364.01	111
5153.78	12111.9		346.78											660.86	2366.14	110.86
5155.57	12122.8		348.57											660.72	2368.26	110.72
5157.37	12133.7		350.37											660.58	2370.39	110.58
5159.08	12144.5		352.08											660.43	2372.51	110.43
5160.75	12155.4		353.75											660.3	2374.64	110.3
5162.42	12166.3		355.42											660.16	2376.77	110.16
5164.1	12177.2		357.1											660.02	2378.89	110.02
5165.78	12188.1		358.78											659.89	2381.02	109.89
5167.45	12199		360.45											659.76	2383.14	109.76
5169.13	12209.8		362.13											659.63	2385.27	109.63
5170.8	12220.7		363.8											659.5	2387.39	109.5
5172.22	12231.6		365.22											659.37	2389.52	109.37
5173.52	12242.5		366.52											659.26	2391.65	109.26
5174.8	12253.4		367.8											659.14	2393.77	109.14
5176.06	12264.2		369.06											659.03	2395.9	109.03
5177.45	12275.1		370.45											658.92	2398.02	108.92
5178.89	12286		371.89											658.82	2400.15	108.82
5180.33	12296.9		373.33											658.73	2402.28	108.73
5181.78	12307.8		374.78											658.64	2404.4	108.64
5183.04	12318.7		376.04											658.55	2406.53	108.55
5184.23	12329.5		377.23											658.46	2408.65	108.46
5185.42	12340.4		378.42											658.37	2410.78	108.37
5186.59	12351.3		379.59											658.28	2412.91	108.28
5187.52	12362.2		380.52											658.19	2415.03	108.19
5188.34	12373.1		381.34											658.11	2417.16	108.11
5189.14	12384		382.14											658.03	2419.28	108.03
5189.93	12394.8		382.93											657.95	2421.41	107.95
5190.52	12405.7		383.52											657.86	2423.54	107.86
5191.04	12416.6		384.04											657.79	2425.66	107.79
5191.56	12427.5		384.56											657.71	2427.79	107.71
5192.09	12438.4		385.09											657.63	2429.91	107.63
5192.79	12449.2		385.79											657.55	2432.04	107.55
5193.56	12460.1		386.56											657.49	2434.16	107.49
5194.3	12471		387.3											657.42	2436.29	107.42
5195.04	12481.9		388.04											657.35	2438.42	107.35
5195.27	12492.8		388.27											657.29	2440.54	107.29
5195.29	12503.7		388.29											657.23	2442.67	107.23
5195.29	12514.5		388.29											657.17	2444.79	107.17
5195.29	12525.4		388.29											657.11	2446.92	107.11
5195.42	12536.3		388.42											657.05	2449.05	107.05
5195.62	12547.2		388.62											656.99	2451.17	106.99
5195.82	12558.1		388.82											656.94	2453.3	106.94
5196.04	12568.9		389.04											656.89	2455.42	106.89
5195.89	12579.8		388.89											656.84	2457.55	106.84
5195.6	12590.7		388.6											656.79	2459.68	106.79
5195.3	12601.6		388.3											656.74	2461.8	106.74
5194.99	12612.5		387.99											656.69	2463.93	106.69
5194.93	12623.4		387.93											656.65	2466.05	106.65
5195	12634.2		388											656.6	2468.18	106.6
5195.07	12645.1		388.07											656.56	2470.31	106.56
5195.15	12656		388.15											656.52	2472.43	106.52
5194.96	12666.9		387.96											656.48	2474.56	106.48
5194.66	12677.8		387.66											656.44	2476.68	106.44
5194.35	12688.7		387.35											656.41	2478.81	106.41
5194.04	12699.5		387.04											656.37	2480.93	106.37
5194	12710.4		387											656.33	2483.06	106.33
5194.03	12721.3		387.03											656.3	2485.19	106.3
5194.15	12732.2		387.15											656.27	2487.31	106.27
5194.24	12743.1		387.24											656.24	2489.44	106.24
5194.39	12753.9		387.39											656.22	2491.56	106.22
5194.56	12764.8		387.56											656.18	2493.69	106.18
5194.76	12775.7		387.76											656.15	2495.82	106.15
5194.96	12786.6		387.96											656.11	2497.94	106.11
5195.29	12797.5		388.29											656.08	2500.07	106.08
5195.67	12808.4		388.67											656.04	2502.19	106.04
5196.05	12819.2		389.05											656.01	2504.32	106.01
5196.45	12830.1		389.45											655.98	2506.45	105.98
5196.23	12841		389.23											655.95	2508.57	105.95
5195.74	12851.9		388.74											655.92	2510.7	105.92
5195.24	12862.8		388.24											655.9	2512.82	105.9
5194.73	12873.7		387.73											655.87	2514.95	105.87
5195.08	12884.5		388.08											655.84	2517.08	105.84
5195.79	12895.4		388.79											655.82	2519.2	105.82
5196.49	12906.3		389.49											655.79	2521.33	105.79
5197.18	12917.2		390.18											655.76	2523.45	105.76
5197.87	12928.1		390.87											655.74	2525.58	105.74
5198.57	12938.9		391.57											655.71	2527.7	105.71
5199.28	12949.8		392.28											655.68	2529.83	105.68
5199.98	12960.7		392.98											655.65	2531.96	105.65
5200.38	12971.6		393.38											655.62	2534.08	105.62
5200.65	12982.5		393.65											655.59	2536.21	105.59
5200.93	12993.4		393.93											655.55	2538.33	105.55
5201.21	13004.2		394.21											655.52	2540.46	105.52
5201.69	13015.1		394.69											655.48	2542.59	105.48
5202.25	13026		395.25											655.44	2544.71	105.44
5202.83	13036.9		395.83											655.41	2546.84	105.41
5203.42	13047.8		396.42											655.37	2548.96	105.37
5204.28	13058.6		397.28											655.33	2551.09	105.33
5205.27	13069.5		398.27											655.29	2553.22	105.29
5206.28	13080.4		399.28											655.24	2555.34	105.24
5207.32	13091.3		400.32											655.2	2557.47	105.2
5208.31	13102.2		401.31											655.16	2559.59	105.16
5209.26	13113.1		402.26											655.11	2561.72	105.11
5210.21	13123.9		403.21											655.06	2563.85	105.06
5211.16	13134.8		404.16											655.01	2565.97	105.01
5212.58	13145.7		405.58											654.96	2568.1	104.96
5214.21	13156.6		407.21											654.91	2570.22	104.91
5215.86	13167.5		408.86											654.86	2572.35	104.86
5217.52	13178.4		410.52											654.8	2574.47	104.8
5219.19	13189.2		412.19											654.75	2576.6	104.75
5220.84	13200.1		413.84											654.69	2578.73	104.69
5222.5	13211		415.5											654.64	2580.85	104.64
5224.16	13221.9		417.16											654.58	2582.98	104.58
5226.14	13232.8		419.14											654.53	2585.1	104.53
5228.28	13243.6		421.28											654.48	2587.23	104.48
5230.43	13254.5		423.43											654.43	2589.36	104.43
5232.59	13265.4		425.59											654.38	2591.48	104.38
5234.82	13276.3		427.82											654.33	2593.61	104.33
5237.06	13287.2		430.06											654.27	2595.73	104.27
5239.29	13298.1		432.29											654.22	2597.86	104.22
5241.51	13308.9		434.51											654.17	2599.99	104.17
5244.62	13319.8		437.62											654.11	2602.11	104.11
5248.13	13330.7		441.13											654.06	2604.24	104.06
5251.64	13341.6		444.64											654	2606.36	104
5255.17	13352.5		448.17											653.94	2608.49	103.94
5259.05	13363.4		452.05											653.89	2610.62	103.89
5263.08	13374.2		456.08											653.82	2612.74	103.82
5267.12	13385.1		460.12											653.75	2614.87	103.75
5271.17	13396		464.17											653.68	2616.99	103.68
5274.93	13406.9		467.93											653.61	2619.12	103.61
5278.57	13417.8		471.57											653.54	2621.24	103.54
5282.21	13428.6		475.21											653.47	2623.37	103.47
5285.83	13439.5		478.83											653.4	2625.5	103.4
5290.06	13450.4		483.06											653.33	2627.62	103.33
5294.56	13461.3		487.56											653.27	2629.75	103.27
5299.08	13472.2		492.08											653.2	2631.87	103.2
5303.62	13483.1		496.62											653.13	2634	103.13
5308.77	13493.9		501.77											653.07	2636.13	103.07
5314.17	13504.8		507.17											653	2638.25	103
5319.59	13515.7		512.59											652.94	2640.38	102.94
5325.02	13526.6		518.02											652.88	2642.5	102.88
5330.74	13537.5		523.74											652.82	2644.63	102.82
5336.6	13548.3		529.6											652.76	2646.76	102.76
5342.48	13559.2		535.48											652.7	2648.88	102.7
5348.38	13570.1		541.38											652.64	2651.01	102.64
5354.58	13581		547.58											652.58	2653.13	102.58
5360.9	13591.9		553.9											652.52	2655.26	102.52
5367.22	13602.8		560.22											652.46	2657.39	102.46
5373.54	13613.6		566.54											652.39	2659.51	102.39
5380.32	13624.5		573.32											652.33	2661.64	102.33
5387.33	13635.4		580.33											652.26	2663.76	102.26
5394.36	13646.3		587.36											652.18	2665.89	102.18
5401.42	13657.2		594.42											652.11	2668.01	102.11
5408.3	13668.1		601.3											652.04	2670.14	102.04
5414.67	13678.9		607.67											651.97	2672.27	101.97
5421.25	13689.8		614.25											651.9	2674.39	101.9
5427.83	13700.7		620.83											651.83	2676.52	101.83
5435.23	13711.6		628.23											651.77	2678.64	101.77
5442.96	13722.5		635.96											651.7	2680.77	101.7
5450.68	13733.3		643.68											651.63	2682.9	101.63
5458.38	13744.2		651.38											651.57	2685.02	101.57
5465.12	13755.1		658.12											651.5	2687.15	101.5
5471.44	13766		664.44											651.44	2689.27	101.44
5477.78	13776.9		670.78											651.37	2691.4	101.37
5484.12	13787.8		677.12											651.31	2693.53	101.31
5490.07	13798.6		683.07											651.24	2695.65	101.24
5495.88	13809.5		688.88											651.17	2697.78	101.17
5501.73	13820.4		694.73											651.1	2699.9	101.1
5507.62	13831.3		700.62											651.03	2702.03	101.03
5512.42	13842.2		705.42											650.96	2704.16	100.96
5516.73	13853		709.73											650.89	2706.28	100.89
5521.05	13863.9		714.05											650.82	2708.41	100.82
5525.36	13874.8		718.36											650.75	2710.53	100.75
5528.93	13885.7		721.93											650.68	2712.66	100.68
5532.18	13896.6		725.18											650.61	2714.78	100.61
5535.45	13907.5		728.45											650.54	2716.91	100.54
5538.72	13918.3		731.72											650.48	2719.04	100.48
5541.84	13929.2		734.84											650.41	2721.16	100.41
5544.9	13940.1		737.9											650.33	2723.29	100.33
5547.95	13951		740.95											650.26	2725.41	100.26
5551	13961.9		744											650.18	2727.54	100.18
5554.31	13972.8		747.31											650.11	2729.67	100.11
5557.72	13983.6		750.72											650.03	2731.79	100.03
5561.14	13994.5		754.14											649.94	2733.92	99.94
5564.55	14005.4		757.55											649.86	2736.04	99.86
5567.48	14016.3		760.48											649.78	2738.17	99.78
5570.23	14027.2		763.23											649.69	2740.3	99.69
5572.98	14038		765.98											649.6	2742.42	99.6
5575.75	14048.9		768.75											649.51	2744.55	99.51
5579.95	14059.8		772.95											649.42	2746.67	99.42
5584.72	14070.7		777.72											649.33	2748.8	99.33
5589.42	14081.6		782.42											649.24	2750.93	99.24
5594.05	14092.5		787.05											649.14	2753.05	99.14
5601.78	14103.3		794.78											649.05	2755.18	99.05
5610.94	14114.2		803.94											648.95	2757.3	98.95
5620.18	14125.1		813.18											648.85	2759.43	98.85
5629.49	14136		822.49											648.75	2761.55	98.75
5639.97	14146.9		832.97											648.65	2763.68	98.65
5650.93	14157.8		843.93											648.54	2765.81	98.54
5661.87	14168.6		854.87											648.43	2767.93	98.43
5672.79	14179.5		865.79											648.32	2770.06	98.32
5681.19	14190.4		874.19											648.2	2772.18	98.2
5688.49	14201.3		881.49											648.08	2774.31	98.08
5695.79	14212.2		888.79											647.96	2776.44	97.96
5703.09	14223		896.09											647.84	2778.56	97.84
5710.93	14233.9		903.93											647.71	2780.69	97.71
5719.01	14244.8		912.01											647.58	2782.81	97.58
5727.13	14255.7		920.13											647.45	2784.94	97.45
5735.28	14266.6		928.28											647.32	2787.07	97.32
5743.19	14277.5		936.19											647.18	2789.19	97.18
5750.98	14288.3		943.98											647.06	2791.32	97.06
5758.74	14299.2		951.74											646.93	2793.44	96.93
5766.49	14310.1		959.49											646.8	2795.57	96.8
5772.96	14321		965.96											646.67	2797.7	96.67
5778.84	14331.9		971.84											646.55	2799.82	96.55
5784.69	14342.7		977.69											646.42	2801.95	96.42
5790.5	14353.6		983.5											646.3	2804.07	96.3
5796.35	14364.5		989.35											646.18	2806.2	96.18
5802.22	14375.4		995.22											646.05	2808.32	96.05
5808.08	14386.3		1001.08											645.91	2810.45	95.91
5813.94	14397.2		1006.94											645.78	2812.58	95.78
5821.48	14408		1014.48											645.65	2814.7	95.65
5829.81	14418.9		1022.81											645.52	2816.83	95.52
5838.19	14429.8		1031.19											645.38	2818.95	95.38
5846.62	14440.7		1039.62											645.25	2821.08	95.25
5855.5	14451.6		1048.5											645.11	2823.21	95.11
5864.62	14462.5		1057.62											644.97	2825.33	94.97
5873.79	14473.3		1066.79											644.83	2827.46	94.83
5883.01	14484.2		1076.01											644.7	2829.58	94.7
5889.82	14495.1		1082.82											644.56	2831.71	94.56
5895.5	14506		1088.5											644.42	2833.84	94.42
5901.11	14516.9		1094.11											644.29	2835.96	94.29
5906.67	14527.7		1099.67											644.16	2838.09	94.16
5912.67	14538.6		1105.67											644.03	2840.21	94.03
5918.88	14549.5		1111.88											643.9	2842.34	93.9
5925.08	14560.4		1118.08											643.78	2844.47	93.78
5931.26	14571.3		1124.26											643.66	2846.59	93.66
5937.56	14582.2		1130.56											643.53	2848.72	93.53
5943.92	14593		1136.92											643.42	2850.84	93.42
5950.27	14603.9		1143.27											643.31	2852.97	93.31
5956.61	14614.8		1149.61											643.2	2855.09	93.2
5963.04	14625.7		1156.04											643.09	2857.22	93.09
5969.56	14636.6		1162.56											642.98	2859.35	92.98
5976.07	14647.5		1169.07											642.88	2861.47	92.88
5982.58	14658.3		1175.58											642.78	2863.6	92.78
5988.68	14669.2		1181.68											642.67	2865.72	92.67
5994.62	14680.1		1187.62											642.58	2867.85	92.58
6000.56	14691		1193.56											642.49	2869.98	92.49
6006.5	14701.9		1199.5											642.39	2872.1	92.39
6013.42	14712.7		1206.42											642.3	2874.23	92.3
6020.77	14723.6		1213.77											642.22	2876.35	92.22
6028.11	14734.5		1221.11											642.14	2878.48	92.14
6035.42	14745.4		1228.42											642.06	2880.61	92.06
6042.26	14756.3		1235.26											641.98	2882.73	91.98
6048.9	14767.2		1241.9											641.91	2884.86	91.91
6055.55	14778		1248.55											641.83	2886.98	91.83
6062.2	14788.9		1255.2											641.75	2889.11	91.75
6070.58	14799.8		1263.58											641.67	2891.24	91.67
6079.74	14810.7		1272.74											641.6	2893.36	91.6
6088.91	14821.6		1281.91											641.52	2895.49	91.52
6098.09	14832.4		1291.09											641.44	2897.61	91.44
6106.61	14843.3		1299.61											641.37	2899.74	91.37
6114.86	14854.2		1307.86											641.29	2901.86	91.29
6123.14	14865.1		1316.14											641.22	2903.99	91.22
6131.44	14876		1324.44											641.16	2906.12	91.16
6138.12	14886.9		1331.12											641.09	2908.24	91.09
6143.99	14897.7		1336.99											641.02	2910.37	91.02
6149.81	14908.6		1342.81											640.96	2912.49	90.96
6155.57	14919.5		1348.57											640.91	2914.62	90.91
6161.99	14930.4		1354.99											640.85	2916.75	90.85
6168.75	14941.3		1361.75											640.79	2918.87	90.79
6175.55	14952.2		1368.55											640.73	2921	90.73
6182.39	14963		1375.39											640.67	2923.12	90.67
6189.52	14973.9		1382.52											640.62	2925.25	90.62
6196.73	14984.8		1389.73											640.57	2927.38	90.57
6203.89	14995.7		1396.89											640.52	2929.5	90.52
6210.99	15006.6	15000	1403.99											640.48	2931.63	90.48
6217.74	15017.4		1410.74											640.43	2933.75	90.43
6224.36	15028.3		1417.36											640.39	2935.88	90.39
6230.99	15039.2		1423.99											640.34	2938.01	90.34
6237.63	15050.1		1430.63											640.3	2940.13	90.3
6244.25	15061		1437.25											640.26	2942.26	90.26
6250.85	15071.9		1443.85											640.21	2944.38	90.21
6257.45	15082.7		1450.45											640.16	2946.51	90.16
6264.04	15093.6		1457.04											640.11	2948.63	90.11
6270.79	15104.5		1463.79											640.07	2950.76	90.07
6277.61	15115.4		1470.61											640.02	2952.89	90.02
6284.42	15126.3		1477.42											639.98	2955.01	89.98
6291.21	15137.2		1484.21											639.94	2957.14	89.94
6299.9	15148		1492.9											639.89	2959.26	89.89
6309.49	15158.9		1502.49											639.85	2961.39	89.85
6319.07	15169.8		1512.07											639.81	2963.52	89.81
6328.65	15180.7		1521.65											639.77	2965.64	89.77
6337.25	15191.6		1530.25											639.73	2967.77	89.73
6345.42	15202.4		1538.42											639.7	2969.89	89.7
6353.6	15213.3		1546.6											639.66	2972.02	89.66
6361.81	15224.2		1554.81											639.63	2974.15	89.63
6368.63	15235.1		1561.63											639.59	2976.27	89.59
6374.79	15246		1567.79											639.55	2978.4	89.55
6380.96	15256.9		1573.96											639.51	2980.52	89.51
6387.12	15267.7		1580.12											639.47	2982.65	89.47
6394.15	15278.6		1587.15											639.42	2984.78	89.42
6401.63	15289.5		1594.63											639.37	2986.9	89.37
6409.13	15300.4		1602.13											639.32	2989.03	89.32
6416.68	15311.3		1609.68											639.27	2991.15	89.27
6423.84	15322.1		1616.84											639.21	2993.28	89.21
6430.83	15333		1623.83											639.16	2995.4	89.16
6437.84	15343.9		1630.84											639.1	2997.53	89.1
6444.87	15354.8		1637.87											639.05	2999.66	89.05
6451.8	15365.7		1644.8											638.99	3001.78	88.99
6458.71	15376.6		1651.71											638.94	3003.91	88.94
6465.64	15387.4		1658.64											638.89	3006.03	88.89
6472.59	15398.3		1665.59											638.84	3008.16	88.84
6478.4	15409.2		1671.4											638.78	3010.29	88.78
6483.62	15420.1		1676.62											638.73	3012.41	88.73
6488.78	15431		1681.78											638.68	3014.54	88.68
6493.88	15441.9		1686.88											638.62	3016.66	88.62
6499.04	15452.7		1692.04											638.57	3018.79	88.57
6504.24	15463.6		1697.24											638.52	3020.92	88.52
6509.45	15474.5		1702.45											638.46	3023.04	88.46
6514.65	15485.4		1707.65											638.41	3025.17	88.41
6519.89	15496.3		1712.89											638.36	3027.29	88.36
6525.12	15507.1		1718.12											638.3	3029.42	88.3
6530.32	15518		1723.32											638.25	3031.55	88.25
6535.49	15528.9		1728.49											638.19	3033.67	88.19
6541.43	15539.8		1734.43											638.13	3035.8	88.13
6547.72	15550.7		1740.72											638.07	3037.92	88.07
6554.01	15561.6		1747.01											638.01	3040.05	88.01
6560.33	15572.4		1753.33											637.96	3042.17	87.96
6568.45	15583.3		1761.45											637.9	3044.3	87.9
6577.53	15594.2		1770.53											637.84	3046.43	87.84
6586.59	15605.1		1779.59											637.79	3048.55	87.79
6595.65	15616		1788.65											637.73	3050.68	87.73
6603.71	15626.8		1796.71											637.67	3052.8	87.67
6611.32	15637.7		1804.32											637.61	3054.93	87.61
6618.94	15648.6		1811.94											637.55	3057.06	87.55
6626.59	15659.5		1819.59											637.49	3059.18	87.49
6633.22	15670.4		1826.22											637.42	3061.31	87.42
6639.36	15681.3		1832.36											637.37	3063.43	87.37
6645.5	15692.1		1838.5											637.32	3065.56	87.32
6651.63	15703		1844.63											637.27	3067.69	87.27
6657.72	15713.9		1850.72											637.22	3069.81	87.22
6663.78	15724.8		1856.78											637.17	3071.94	87.17
6669.84	15735.7		1862.84											637.12	3074.06	87.12
6675.9	15746.6		1868.9											637.07	3076.19	87.07
6681.82	15757.4		1874.82											637.02	3078.32	87.02
6687.68	15768.3		1880.68											636.97	3080.44	86.97
6693.54	15779.2		1886.54											636.91	3082.57	86.91
6699.4	15790.1		1892.4											636.85	3084.69	86.85
6705.1	15801		1898.1											636.79	3086.82	86.79
6710.72	15811.8		1903.72											636.74	3088.94	86.74
6716.34	15822.7		1909.34											636.69	3091.07	86.69
6721.96	15833.6		1914.96											636.65	3093.2	86.65
6729.09	15844.5		1922.09											636.6	3095.32	86.6
6736.93	15855.4		1929.93											636.56	3097.45	86.56
6744.75	15866.3		1937.75											636.52	3099.57	86.52
6752.57	15877.1		1945.57											636.47	3101.7	86.47
6760.6	15888		1953.6											636.43	3103.83	86.43
6768.75	15898.9		1961.75											636.38	3105.95	86.38
6776.93	15909.8		1969.93											636.32	3108.08	86.32
6785.12	15920.7		1978.12											636.27	3110.2	86.27
6793.14	15931.6		1986.14											636.21	3112.33	86.21
6801.07	15942.4		1994.07											636.16	3114.46	86.16
6808.97	15953.3		2001.97											636.12	3116.58	86.12
6816.84	15964.2		2009.84											636.07	3118.71	86.07
6822.39	15975.1		2015.39											636.03	3120.83	86.03
6826.86	15986		2019.86											635.98	3122.96	85.98
6831.36	15996.8		2024.36											635.92	3125.09	85.92
6835.91	16007.7		2028.91											635.87	3127.21	85.87
6840.02	16018.6		2033.02											635.82	3129.34	85.82
6843.89	16029.5		2036.89											635.77	3131.46	85.77
6847.76	16040.4		2040.76											635.73	3133.59	85.73
6851.61	16051.3		2044.61											635.69	3135.71	85.69
6856.1	16062.1		2049.1											635.65	3137.84	85.65
6860.88	16073		2053.88											635.59	3139.97	85.59
6865.66	16083.9		2058.66											635.54	3142.09	85.54
6870.42	16094.8		2063.42											635.48	3144.22	85.48
6875.14	16105.7		2068.14											635.43	3146.34	85.43
6879.84	16116.5		2072.84											635.38	3148.47	85.38
6884.55	16127.4		2077.55											635.33	3150.6	85.33
6889.26	16138.3		2082.26											635.28	3152.72	85.28
6894.04	16149.2		2087.04											635.23	3154.85	85.23
6898.82	16160.1		2091.82											635.17	3156.97	85.17
6903.58	16171		2096.58											635.11	3159.1	85.11
6908.31	16181.8		2101.31											635.05	3161.23	85.05
6912.97	16192.7		2105.97											634.99	3163.35	84.99
6917.61	16203.6		2110.61											634.93	3165.48	84.93	0	0
6922.24	16214.5		2115.24											634.89	3167.6	84.89	2.12591
6926.87	16225.4		2119.87											634.84	3169.73	84.84	4.25182
6932.59	16236.3		2125.59											634.79	3171.86	84.79	6.37772
6938.85	16247.1		2131.85											634.74	3173.98	84.74	8.50363
6945.12	16258		2138.12											634.69	3176.11	84.69	10.6295
6951.39	16268.9		2144.39											634.64	3178.23	84.64	12.7554
6956.78	16279.8		2149.78											634.6	3180.36	84.6	14.8814
6961.72	16290.7		2154.72											634.54	3182.48	84.54	17.0073
6966.64	16301.5		2159.64											634.48	3184.61	84.48	19.1332
6971.54	16312.4		2164.54											634.42	3186.74	84.42	21.2591
6976.04	16323.3		2169.04											634.37	3188.86	84.37	23.385
6980.34	16334.2		2173.34											634.31	3190.99	84.31	25.5109
6984.63	16345.1		2177.63											634.24	3193.11	84.24	27.6368
6988.93	16356		2181.93											634.18	3195.24	84.18	29.7627
6993.28	16366.8		2186.28											634.12	3197.37	84.12	31.8886
6997.68	16377.7		2190.68											634.06	3199.49	84.06	34.0145
7002.07	16388.6		2195.07											634.01	3201.62	84.01	36.1404
7006.47	16399.5		2199.47											633.95	3203.74	83.95	38.2663
7010.64	16410.4		2203.64											633.9	3205.87	83.9	40.3923
7014.7	16421.3		2207.7											633.84	3208	83.84	42.5182
7018.75	16432.1		2211.75											633.77	3210.12	83.77	44.6441
7022.79	16443		2215.79											633.71	3212.25	83.71	46.77
7026.92	16453.9		2219.92											633.64	3214.37	83.64	48.8959
7031.09	16464.8		2224.09											633.57	3216.5	83.57	51.0218
7035.27	16475.7		2228.27											633.5	3218.63	83.5	53.1477
7039.44	16486.5		2232.44											633.43	3220.75	83.43	55.2736
7043.6	16497.4		2236.6											633.36	3222.88	83.36	57.3995
7047.77	16508.3		2240.77											633.29	3225	83.29	59.5254
7052.05	16519.2		2245.05											633.21	3227.13	83.21	61.6513
7056.11	16530.1		2249.11											633.14	3229.25	83.14	63.7772
7060.74	16541		2253.74											633.06	3231.38	83.06	65.9032
7065.6	16551.8		2258.6											632.98	3233.51	82.98	68.0291
7070.46	16562.7		2263.46											632.9	3235.63	82.9	70.155
7075.33	16573.6		2268.33											632.82	3237.76	82.82	72.2809
7080.21	16584.5		2273.21											632.73	3239.88	82.73	74.4068
7085.08	16595.4		2278.08											632.65	3242.01	82.65	76.5327
7089.95	16606.2		2282.95											632.56	3244.14	82.56	78.6586
7094.82	16617.1		2287.82											632.47	3246.26	82.47	80.7845
7099.53	16628		2292.53											632.38	3248.39	82.38	82.9104
7104.17	16638.9		2297.17											632.29	3250.51	82.29	85.0363
7108.81	16649.8		2301.81											632.19	3252.64	82.19	87.1622
7113.45	16660.7		2306.45											632.1	3254.77	82.1	89.2881
7118.1	16671.5		2311.1											632.01	3256.89	82.01	91.4141
7122.74	16682.4		2315.74											631.92	3259.02	81.92	93.54
7127.4	16693.3		2320.4											631.83	3261.14	81.83	95.6659
7132.05	16704.2		2325.05											631.74	3263.27	81.74	97.7918
7136.81	16715.1		2329.81											631.64	3265.4	81.64	99.9177
7141.61	16726		2334.61											631.55	3267.52	81.55	102.044
7146.41	16736.8		2339.41											631.45	3269.65	81.45	104.17
7151.19	16747.7		2344.19											631.35	3271.77	81.35	106.295
7155.85	16758.6		2348.85											631.26	3273.9	81.26	108.421
7160.43	16769.5		2353.43											631.15	3276.02	81.15	110.547
7165.01	16780.4		2358.01											631.04	3278.15	81.04	112.673
7169.59	16791.2		2362.59											630.93	3280.28	80.93	114.799
7174.21	16802.1		2367.21											630.82	3282.4	80.82	116.925
7178.84	16813		2371.84											630.71	3284.53	80.71	119.051
7183.47	16823.9		2376.47											630.6	3286.65	80.6	121.177
7188.08	16834.8		2381.08											630.49	3288.78	80.49	123.303
7192.63	16845.7		2385.63											630.38	3290.91	80.38	125.429
7197.14	16856.5		2390.14											630.27	3293.03	80.27	127.554
7201.66	16867.4		2394.66											630.15	3295.16	80.15	129.68
7206.19	16878.3		2399.19											630.03	3297.28	80.03	131.806
7210.66	16889.2		2403.66											629.9	3299.41	79.9	133.932
7215.11	16900.1		2408.11											629.78	3301.54	79.78	136.058
7219.55	16911		2412.55											629.66	3303.66	79.66	138.184
7224	16921.8		2417											629.54	3305.79	79.54	140.31
7228.26	16932.7		2421.26											629.41	3307.91	79.41	142.436
7232.41	16943.6		2425.41											629.27	3310.04	79.27	144.562
7236.56	16954.5		2429.56											629.13	3312.17	79.13	146.688
7240.71	16965.4		2433.71											628.98	3314.29	78.98	148.814
7245.02	16976.2		2438.02											628.83	3316.42	78.83	150.939
7249.43	16987.1		2442.43											628.7	3318.54	78.7	153.065
7253.84	16998		2446.84											628.58	3320.67	78.58	155.191
7258.25	17008.9		2451.25											628.45	3322.79	78.45	157.317
7263.08	17019.8		2456.08											628.33	3324.92	78.33	159.443
7268.15	17030.7		2461.15											628.2	3327.05	78.2	161.569
7273.23	17041.5		2466.23											628.07	3329.17	78.07	163.695
7278.32	17052.4		2471.32											627.94	3331.3	77.94	165.821
7282.58	17063.3		2475.58											627.81	3333.42	77.81	167.947
7286.39	17074.2		2479.39											627.68	3335.55	77.68	170.073
7290.18	17085.1		2483.18											627.54	3337.68	77.54	172.199
7293.96	17095.9		2486.96											627.41	3339.8	77.41	174.324
7297.81	17106.8		2490.81											627.27	3341.93	77.27	176.45
7301.71	17117.7		2494.71											627.13	3344.05	77.13	178.576
7305.6	17128.6		2498.6											626.99	3346.18	76.99	180.702
7309.48	17139.5		2502.48											626.85	3348.31	76.85	182.828
7313.45	17150.4		2506.45											626.71	3350.43	76.71	184.954
7317.46	17161.2		2510.46											626.57	3352.56	76.57	187.08
7321.46	17172.1		2514.46											626.44	3354.68	76.44	189.206
7325.46	17183		2518.46											626.31	3356.81	76.31	191.332
7329.25	17193.9		2522.25											626.18	3358.94	76.18	193.458
7332.96	17204.8		2525.96											626.04	3361.06	76.04	195.584
7336.67	17215.7		2529.67											625.91	3363.19	75.91	197.709
7340.39	17226.5		2533.39											625.78	3365.31	75.78	199.835
7343.73	17237.4		2536.73											625.65	3367.44	75.65	201.961
7346.87	17248.3		2539.87											625.52	3369.56	75.52	204.087
7350	17259.2		2543											625.38	3371.69	75.38	206.213
7353.11	17270.1		2546.11											625.24	3373.82	75.24	208.339
7356.54	17280.9		2549.54											625.1	3375.94	75.1	210.465
7360.13	17291.8		2553.13											624.96	3378.07	74.96	212.591
7363.71	17302.7		2556.71											624.81	3380.19	74.81	214.717
7367.3	17313.6		2560.3											624.66	3382.32	74.66	216.843
7371.19	17324.5		2564.19											624.52	3384.45	74.52	218.969
7375.25	17335.4		2568.25											624.38	3386.57	74.38	221.094
7379.32	17346.2		2572.32											624.25	3388.7	74.25	223.22
7383.41	17357.1		2576.41											624.12	3390.82	74.12	225.346
7387.42	17368		2580.42											623.99	3392.95	73.99	227.472
7391.38	17378.9		2584.38											623.9	3395.08	73.9	229.598
7395.34	17389.8		2588.34											623.84	3397.2	73.84	231.724
7399.3	17400.6		2592.3											623.78	3399.33	73.78	233.85
7403.32	17411.5		2596.32											623.71	3401.45	73.71	235.976
7407.36	17422.4		2600.36											623.65	3403.58	73.65	238.102
7411.41	17433.3		2604.41											623.6	3405.71	73.6	240.228
7415.45	17444.2		2608.45											623.54	3407.83	73.54	242.354
7419.8	17455.1		2612.8											623.49	3409.96	73.49	244.479
7424.46	17465.9		2617.46											623.44	3412.08	73.44	246.605
7428.85	17476.8		2621.85											623.39	3414.21	73.39	248.731
7433.38	17487.7		2626.38											623.34	3416.33	73.34	250.857
7438.12	17498.6		2631.12											623.29	3418.46	73.29	252.983
7442.97	17509.5		2635.97											623.24	3420.59	73.24	255.109
7447.84	17520.4		2640.84											623.18	3422.71	73.18	257.235
7452.7	17531.2		2645.7											623.13	3424.84	73.13	259.361
7457.71	17542.1		2650.71											623.08	3426.96	73.08	261.487
7462.78	17553		2655.78											623.02	3429.09	73.02	263.613
7467.85	17563.9		2660.85											622.97	3431.22	72.97	265.739
7472.93	17574.8		2665.93											622.91	3433.34	72.91	267.864
7477.98	17585.6		2670.98											622.86	3435.47	72.86	269.99
7483.02	17596.5		2676.02											622.8	3437.59	72.8	272.116
7488.07	17607.4		2681.07											622.75	3439.72	72.75	274.242
7493.11	17618.3		2686.11											622.7	3441.85	72.7	276.368
7498.11	17629.2		2691.11											622.64	3443.97	72.64	278.494
7503.1	17640.1		2696.1											622.59	3446.1	72.59	280.62
7508.1	17650.9		2701.1											622.53	3448.22	72.53	282.746
7513.11	17661.8		2706.11											622.48	3450.35	72.48	284.872
7518.15	17672.7		2711.15											622.42	3452.48	72.42	286.998
7523.17	17683.6		2716.17											622.37	3454.6	72.37	289.124
7528.13	17694.5		2721.13											622.31	3456.73	72.31	291.249
7533.06	17705.4		2726.06											622.26	3458.85	72.26	293.375
7537.86	17716.2		2730.86											622.21	3460.98	72.21	295.501
7542.64	17727.1		2735.64											622.15	3463.1	72.15	297.627
7547.43	17738		2740.43											622.1	3465.23	72.1	299.753
7552.23	17748.9		2745.23											622.04	3467.36	72.04	301.879
7557.31	17759.8		2750.31											621.99	3469.48	71.99	304.005
7562.53	17770.6		2755.53											621.93	3471.61	71.93	306.131
7567.75	17781.5		2760.75											621.87	3473.73	71.87	308.257
7572.96	17792.4		2765.96											621.81	3475.86	71.81	310.383
7578.39	17803.3		2771.39											621.75	3477.99	71.75	312.509
7583.96	17814.2		2776.96											621.68	3480.11	71.68	314.634
7589.56	17825.1		2782.56											621.62	3482.24	71.62	316.76
7595.18	17835.9		2788.18											621.56	3484.36	71.56	318.886
7600.55	17846.8		2793.55											621.49	3486.49	71.49	321.012
7605.78	17857.7		2798.78											621.43	3488.62	71.43	323.138
7611.02	17868.6		2804.02											621.36	3490.74	71.36	325.264
7616.26	17879.5		2809.26											621.29	3492.87	71.29	327.39
7621.21	17890.3		2814.21											621.22	3494.99	71.22	329.516
7626.01	17901.2		2819.01											621.15	3497.12	71.15	331.642
7630.82	17912.1		2823.82											621.08	3499.24	71.08	333.768
7635.65	17923		2828.65											621	3501.37	71	335.894
7639.93	17933.9		2832.93											620.93	3503.5	70.93	338.019
7643.92	17944.8		2836.92											620.85	3505.62	70.85	340.145
7647.91	17955.6		2840.91											620.76	3507.75	70.76	342.271
7651.88	17966.5		2844.88											620.67	3509.87	70.67	344.397
7655.35	17977.4		2848.35											620.58	3512	70.58	346.523
7658.54	17988.3		2851.54											620.49	3514.13	70.49	348.649
7661.73	17999.2		2854.73											620.41	3516.25	70.41	350.775
7664.91	18010.1		2857.91											620.32	3518.38	70.32	352.901
7668.05	18020.9		2861.05											620.23	3520.5	70.23	355.027
7671.17	18031.8		2864.17											620.15	3522.63	70.15	357.153
7674.29	18042.7		2867.29											620.08	3524.76	70.08	359.278
7677.41	18053.6		2870.41											620.01	3526.88	70.01	361.404
7680.4	18064.5		2873.4											619.93	3529.01	69.93	363.53
7683.31	18075.3		2876.31											619.86	3531.13	69.86	365.656
7686.22	18086.2		2879.22											619.79	3533.26	69.79	367.782
7689.14	18097.1		2882.14											619.71	3535.39	69.71	369.908
7691.54	18108		2884.54											619.64	3537.51	69.64	372.034
7693.69	18118.9		2886.69											619.58	3539.64	69.58	374.16
7695.87	18129.8		2888.87											619.52	3541.76	69.52	376.286
7698.07	18140.6		2891.07											619.47	3543.89	69.47	378.412
7699.9	18151.5		2892.9											619.41	3546.01	69.41	380.538
7701.55	18162.4		2894.55											619.36	3548.14	69.36	382.663
7703.24	18173.3		2896.24											619.31	3550.27	69.31	384.789
7704.97	18184.2		2897.97											619.26	3552.39	69.26	386.915
7707.37	18195.1		2900.37											619.2	3554.52	69.2	389.041
7710.04	18205.9		2903.04											619.15	3556.64	69.15	391.167
7712.63	18216.8		2905.63											619.09	3558.77	69.09	393.293
7715.12	18227.7		2908.12											619.03	3560.9	69.03	395.419
7716.66	18238.6		2909.66											618.97	3563.02	68.97	397.545
7717.73	18249.5		2910.73											618.9	3565.15	68.9	399.671
7718.81	18260.3		2911.81											618.82	3567.27	68.82	401.797
7719.88	18271.2		2912.88											618.74	3569.4	68.74	403.923
7720.99	18282.1		2913.99											618.66	3571.53	68.66	406.048
7722.13	18293		2915.13											618.57	3573.65	68.57	408.174
7723.28	18303.9		2916.28											618.48	3575.78	68.48	410.3
7724.43	18314.8		2917.43											618.39	3577.9	68.39	412.426
7725.54	18325.6		2918.54											618.31	3580.03	68.31	414.552
7726.63	18336.5		2919.63											618.2	3582.16	68.2	416.678
7727.71	18347.4		2920.71											618.08	3584.28	68.08	418.804
7728.79	18358.3		2921.79											617.96	3586.41	67.96	420.93
7729.63	18369.2		2922.63											617.84	3588.53	67.84	423.056
7730.32	18380		2923.32											617.72	3590.66	67.72	425.182
7731	18390.9		2924											617.6	3592.78	67.6	427.308
7731.68	18401.8		2924.68											617.48	3594.91	67.48	429.433
7732.22	18412.7		2925.22											617.36	3597.04	67.36	431.559
7732.2	18423.6		2925.2											617.24	3599.16	67.24	433.685
7732.36	18434.5		2925.36											617.11	3601.29	67.11	435.811
7732.52	18445.3		2925.52											616.99	3603.41	66.99	437.937
7733.26	18456.2		2926.26											616.86	3605.54	66.86	440.063
7734.31	18467.1		2927.31											616.72	3607.67	66.72	442.189
7735.36	18478		2928.36											616.57	3609.79	66.57	444.315
7736.4	18488.9		2929.4											616.43	3611.92	66.43	446.441
7737.31	18499.8		2930.31											616.28	3614.04	66.28	448.567
7738.16	18510.6		2931.16											616.12	3616.17	66.12	450.693
7739.01	18521.5		2932.01											615.95	3618.3	65.95	452.818
7739.87	18532.4		2932.87											615.78	3620.42	65.78	454.944
7740.69	18543.3		2933.69											615.61	3622.55	65.61	457.07
7741.48	18554.2		2934.48											615.42	3624.67	65.42	459.196
7742.27	18565		2935.27											615.23	3626.8	65.23	461.322
7743.05	18575.9		2936.05											615.04	3628.93	65.04	463.448
7743.57	18586.8		2936.57											614.85	3631.05	64.85	465.574
7743.94	18597.7		2936.94											614.64	3633.18	64.64	467.7
7744.32	18608.6		2937.32											614.41	3635.3	64.41	469.826
7744.7	18619.5		2937.7											614.18	3637.43	64.18	471.952
7745.19	18630.3		2938.19											613.96	3639.55	63.96	474.078
7745.73	18641.2		2938.73											613.7	3641.68	63.7	476.203
7746.26	18652.1		2939.26											613.43	3643.81	63.43	478.329
7746.8	18663		2939.8											613.16	3645.93	63.16	480.455
7747.48	18673.9		2940.48											612.89	3648.06	62.89	482.581
7748.22	18684.7		2941.22											612.58	3650.18	62.58	484.707
7748.96	18695.6		2941.96											612.25	3652.31	62.25	486.833
7749.68	18706.5		2942.68											611.93	3654.44	61.93	488.959
7750.31	18717.4		2943.31											611.6	3656.56	61.6	491.085
7750.89	18728.3		2943.89											611.26	3658.69	61.26	493.211
7751.46	18739.2		2944.46											610.9	3660.81	60.9	495.337
7752.04	18750		2945.04											610.55	3662.94	60.55	497.463
7752.15	18760.9		2945.15											610.2	3665.07	60.2	499.588
7752	18771.8		2945											609.81	3667.19	59.81	501.714
7751.85	18782.7		2944.85											609.39	3669.32	59.39	503.84
7751.71	18793.6		2944.71											608.97	3671.44	58.97	505.966
7751.3	18804.5		2944.3											608.55	3673.57	58.55	508.092
7750.72	18815.3		2943.72											608.13	3675.7	58.13	510.218
7750.14	18826.2		2943.14											607.72	3677.82	57.72	512.344
7749.56	18837.1		2942.56											607.3	3679.95	57.3	514.47
7748.95	18848		2941.95											606.88	3682.07	56.88	516.596
7748.34	18858.9		2941.34											606.45	3684.2	56.45	518.722
7747.73	18869.7		2940.73											606.01	3686.32	56.01	520.848
7747.12	18880.6		2940.12											605.57	3688.45	55.57	522.973
7746.7	18891.5		2939.7											605.13	3690.58	55.13	525.099
7746.38	18902.4		2939.38											604.67	3692.7	54.67	527.225
7746.08	18913.3		2939.08											604.19	3694.83	54.19	529.351
7745.79	18924.2		2938.79											603.71	3696.95	53.71	531.477
7745.69	18935		2938.69											603.23	3699.08	53.23	533.603
7745.68	18945.9		2938.68											602.73	3701.21	52.73	535.729
7745.67	18956.8		2938.67											602.21	3703.33	52.21	537.855
7745.65	18967.7		2938.65											601.68	3705.46	51.68	539.981
7745.25	18978.6		2938.25											601.16	3707.58	51.16	542.107
7744.64	18989.5		2937.64											600.66	3709.71	50.66	544.233
7744.01	19000.3		2937.01											600.16	3711.84	50.16	546.358
7743.37	19011.2		2936.37											599.67	3713.96	49.67	548.484
7743.13	19022.1		2936.13											599.18	3716.09	49.18	550.61
7743.11	19033		2936.11											598.65	3718.21	48.65	552.736
7743.09	19043.9		2936.09											598.11	3720.34	48.11	554.862
7743.06	19054.7		2936.06											597.57	3722.47	47.57	556.988
7742.82	19065.6		2935.82											597.03	3724.59	47.03	559.114
7742.46	19076.5		2935.46											596.46	3726.72	46.46	561.24
7742.12	19087.4		2935.12											595.87	3728.84	45.87	563.366
7741.77	19098.3		2934.77											595.28	3730.97	45.28	565.492
7741.68	19109.2		2934.68											594.69	3733.09	44.69	567.618
7741.71	19120		2934.71											594.09	3735.22	44.09	569.743
7741.73	19130.9		2934.73											593.47	3737.35	43.47	571.869
7741.74	19141.8		2934.74											592.86	3739.47	42.86	573.995
7741.7	19152.7		2934.7											592.24	3741.6	42.24	576.121
7741.62	19163.6		2934.62											591.66	3743.72	41.66	578.247
7741.54	19174.4		2934.54											591.09	3745.85	41.09	580.373
7741.45	19185.3		2934.45											590.52	3747.98	40.52	582.499
7741.25	19196.2		2934.25											589.96	3750.1	39.96	584.625
7740.97	19207.1		2933.97											589.39	3752.23	39.39	586.751
7740.68	19218		2933.68											588.81	3754.35	38.81	588.877
7740.4	19228.9		2933.4											588.24	3756.48	38.24	591.002
7740.14	19239.7		2933.14											587.66	3758.61	37.66	593.128
7739.89	19250.6		2932.89											587.1	3760.73	37.1	595.254
7739.65	19261.5		2932.65											586.54	3762.86	36.54	597.38
7739.4	19272.4		2932.4											585.98	3764.98	35.98	599.506
7739.04	19283.3		2932.04											585.42	3767.11	35.42	601.632
7738.61	19294.2		2931.61											584.85	3769.24	34.85	603.758
7738.17	19305		2931.17											584.29	3771.36	34.29	605.884
7737.74	19315.9		2930.74											583.72	3773.49	33.72	608.01
7737.29	19326.8		2930.29											583.15	3775.61	33.15	610.136
7736.84	19337.7		2929.84											582.56	3777.74	32.56	612.262
7736.39	19348.6		2929.39											581.96	3779.86	31.96	614.387
7735.93	19359.4		2928.93											581.35	3781.99	31.35	616.513
7735.48	19370.3		2928.48											580.75	3784.12	30.75	618.639
7735	19381.2		2928											580.16	3786.24	30.16	620.765
7734.52	19392.1		2927.52											579.58	3788.37	29.58	622.891
7734.05	19403		2927.05											579	3790.49	29	625.017
7733.72	19413.9		2926.72											578.42	3792.62	28.42	627.143
7733.48	19424.7		2926.48											577.83	3794.75	27.83	629.269
7733.23	19435.6		2926.23											577.23	3796.87	27.23	631.395
7732.99	19446.5		2925.99											576.62	3799	26.62	633.521
7732.82	19457.4		2925.82											576.02	3801.12	26.02	635.647
7732.69	19468.3		2925.69											575.42	3803.25	25.42	637.772
7732.56	19479.2		2925.56											574.82	3805.38	24.82	639.898
7732.44	19490		2925.44											574.22	3807.5	24.22	642.024
7732.45	19500.9		2925.45											573.62	3809.63	23.62	644.15
7732.54	19511.8		2925.54											572.97	3811.75	22.97	646.276
7732.65	19522.7		2925.65											572.27	3813.88	22.27	648.402
7732.75	19533.6		2925.75											571.58	3816.01	21.58	650.528
7733.09	19544.4		2926.09											570.88	3818.13	20.88	652.654
7733.56	19555.3		2926.56											570.25	3820.26	20.25	654.78
7734.02	19566.2		2927.02											569.66	3822.38	19.66	656.906
7734.47	19577.1		2927.47											569.08	3824.51	19.08	659.032
7735.22	19588		2928.22											568.49	3826.63	18.49	661.157
7736.14	19598.9		2929.14											567.94	3828.76	17.94	663.283
7737.06	19609.7		2930.06											567.41	3830.89	17.41	665.409
7737.97	19620.6		2930.97											566.88	3833.01	16.88	667.535
7738.82	19631.5		2931.82											566.35	3835.14	16.35	669.661
7739.65	19642.4		2932.65											565.84	3837.26	15.84	671.787
7740.49	19653.3		2933.49											565.35	3839.39	15.35	673.913
7741.33	19664.1		2934.33											564.86	3841.52	14.86	676.039
7742.13	19675		2935.13											564.37	3843.64	14.37	678.165
7742.91	19685.9		2935.91											563.91	3845.77	13.91	680.291
7743.7	19696.8		2936.7											563.47	3847.89	13.47	682.417
7744.49	19707.7		2937.49											563.03	3850.02	13.03	684.542
7745.25	19718.6		2938.25											562.59	3852.15	12.59	686.668
7745.99	19729.4		2938.99											562.18	3854.27	12.18	688.794
7746.75	19740.3		2939.75											561.77	3856.4	11.77	690.92
7747.51	19751.2		2940.51											561.37	3858.52	11.37	693.046
7748.3	19762.1		2941.3											560.97	3860.65	10.97	695.172
7749.11	19773		2942.11											560.58	3862.78	10.58	697.298
7749.94	19783.9		2942.94											560.19	3864.9	10.19	699.424
7750.76	19794.7		2943.76											559.8	3867.03	9.8	701.55
7751.63	19805.6		2944.63											559.41	3869.15	9.41	703.676
7752.52	19816.5		2945.52											559.04	3871.28	9.04	705.802
7753.42	19827.4		2946.42											558.69	3873.4	8.69	707.927
7754.31	19838.3		2947.31											558.34	3875.53	8.34	710.053
7755.28	19849.1		2948.28											557.99	3877.66	7.99	712.179
7756.28	19860		2949.28											557.67	3879.78	7.67	714.305
7757.29	19870.9		2950.29											557.37	3881.91	7.37	716.431
7758.3	19881.8		2951.3											557.07	3884.03	7.07	718.557
7759.35	19892.7		2952.35											556.77	3886.16	6.77	720.683
7760.45	19903.6		2953.45											556.49	3888.29	6.49	722.809
7761.54	19914.4		2954.54											556.23	3890.41	6.23	724.935
7762.65	19925.3		2955.65											555.96	3892.54	5.96	727.061
7764.17	19936.2		2957.17											555.7	3894.66	5.7	729.187
7765.92	19947.1		2958.92											555.46	3896.79	5.46	731.312
7767.66	19958		2960.66											555.23	3898.92	5.23	733.438
7769.4	19968.9		2962.4											555	3901.04	5	735.564
7771.01	19979.7		2964.01											554.77	3903.17	4.77	737.69
7772.55	19990.6		2965.55											554.56	3905.29	4.56	739.816
7774.09	20001.5	20000	2967.09											554.37	3907.42	4.37	741.942
7775.62	20012.4		2968.62											554.17	3909.55	4.17	744.068
7777.62	20023.3		2970.62											553.97	3911.67	3.97	746.194
7779.92	20034.1		2972.92											553.87	3913.8	3.87	748.32
7782.24	20045		2975.24											553.82	3915.92	3.82	750.446
7784.58	20055.9		2977.58											553.78	3918.05	3.78	752.572
7786.16	20066.8		2979.16											553.74	3920.17	3.74	754.697
7787.29	20077.7		2980.29											553.73	3922.3	3.73	756.823
7788.43	20088.6		2981.43											553.73	3924.43	3.73	758.949
7789.57	20099.4		2982.57											553.73	3926.55	3.73	761.075
7789.82	20110.3		2982.82											553.73	3928.68	3.73	763.201
7789.52	20121.2		2982.52											553.74	3930.8	3.74	765.327
7789.19	20132.1		2982.19											553.76	3932.93	3.76	767.453
7788.84	20143		2981.84											553.78	3935.06	3.78	769.579
7788.72	20153.8		2981.72											553.8	3937.18	3.8	771.705
7788.75	20164.7		2981.75											553.83	3939.31	3.83	773.831
7788.77	20175.6		2981.77											553.88	3941.43	3.88	775.957
7788.79	20186.5		2981.79											553.92	3943.56	3.92	778.082
7790.4	20197.4		2983.4											553.97	3945.69	3.97	780.208
7792.98	20208.3		2985.98											554	3947.81	4	782.334
7795.56	20219.1		2988.56											554.03	3949.94	4.03	784.46
7798.15	20230		2991.15											554.06	3952.06	4.06	786.586
7802.05	20240.9		2995.05											554.09	3954.19	4.09	788.712
7806.74	20251.8		2999.74											554.12	3956.32	4.12	790.838
7811.43	20262.7		3004.43											554.16	3958.44	4.16	792.964
7816.11	20273.6		3009.11											554.2	3960.57	4.2	795.09
7821.64	20284.4		3014.64											554.24	3962.69	4.24	797.216
7827.66	20295.3		3020.66											554.27	3964.82	4.27	799.342
7833.69	20306.2		3026.69											554.3	3966.94	4.3	801.467
7839.75	20317.1		3032.75											554.32	3969.07	4.32	803.593
7845	20328		3038											554.34	3971.2	4.34	805.719
7849.85	20338.8		3042.85											554.38	3973.32	4.38	807.845
7854.69	20349.7		3047.69											554.42	3975.45	4.42	809.971
7859.52	20360.6		3052.52											554.46	3977.57	4.46	812.097
7863.58	20371.5		3056.58											554.51	3979.7	4.51	814.223
7867.21	20382.4		3060.21											554.55	3981.83	4.55	816.349
7870.85	20393.3		3063.85											554.6	3983.95	4.6	818.475
7874.5	20404.1		3067.5											554.64	3986.08	4.64	820.601
7878.12	20415		3071.12											554.69	3988.2	4.69	822.726
7881.69	20425.9		3074.69											554.75	3990.33	4.75	824.852
7885.26	20436.8		3078.26											554.82	3992.46	4.82	826.978
7888.82	20447.7		3081.82											554.89	3994.58	4.89	829.104
7891.31	20458.5		3084.31											554.97	3996.71	4.97	831.23
7893.16	20469.4		3086.16											555.03	3998.83	5.03	833.356
7895.01	20480.3		3088.01											555.1	4000.96	5.1	835.482
7896.86	20491.2		3089.86											555.17	4003.09	5.17	837.608
7899.75	20502.1		3092.75											555.24	4005.21	5.24	839.734
7903.28	20513		3096.28											555.33	4007.34	5.33	841.86
7906.81	20523.8		3099.81											555.46	4009.46	5.46	843.986
7910.36	20534.7		3103.36											555.58	4011.59	5.58	846.111
7913.24	20545.6		3106.24											555.7	4013.71	5.7	848.237
7915.72	20556.5		3108.72											555.8	4015.84	5.8	850.363
7918.2	20567.4		3111.2											555.89	4017.97	5.89	852.489
7920.68	20578.3		3113.68											555.98	4020.09	5.98	854.615
7923.37	20589.1		3116.37											556.06	4022.22	6.06	856.741
7926.19	20600		3119.19											556.15	4024.34	6.15	858.867
7929.02	20610.9		3122.02											556.24	4026.47	6.24	860.993
7931.86	20621.8		3124.86											556.33	4028.6	6.33	863.119
7934.65	20632.7		3127.65											556.42	4030.72	6.42	865.245
7937.4	20643.5		3130.4											556.51	4032.85	6.51	867.371
7940.16	20654.4		3133.16											556.59	4034.97	6.59	869.496
7942.92	20665.3		3135.92											556.66	4037.1	6.66	871.622
7946.16	20676.2		3139.16											556.74	4039.23	6.74	873.748
7949.68	20687.1		3142.68											556.82	4041.35	6.82	875.874
7953.18	20698		3146.18											556.9	4043.48	6.9	878
7956.66	20708.8		3149.66											556.97	4045.6	6.97	880.126
7959.48	20719.7		3152.48											557.05	4047.73	7.05	882.252
7961.88	20730.6		3154.88											557.12	4049.86	7.12	884.378
7964.27	20741.5		3157.27											557.2	4051.98	7.2	886.504
7966.65	20752.4		3159.65											557.27	4054.11	7.27	888.63
7969.22	20763.3		3162.22											557.34	4056.23	7.34	890.756
7971.92	20774.1		3164.92											557.42	4058.36	7.42	892.881
7974.63	20785		3167.63											557.5	4060.48	7.5	895.007
7977.36	20795.9		3170.36											557.58	4062.61	7.58	897.133
7980.42	20806.8		3173.42											557.66	4064.74	7.66	899.259
7983.67	20817.7		3176.67											557.74	4066.86	7.74	901.385
7986.93	20828.5		3179.93											557.83	4068.99	7.83	903.511
7990.18	20839.4		3183.18											557.92	4071.11	7.92	905.637
7992.47	20850.3		3185.47											558.01	4073.24	8.01	907.763
7994.17	20861.2		3187.17											558.1	4075.37	8.1	909.889
7995.88	20872.1		3188.88											558.2	4077.49	8.2	912.015
7997.58	20883		3190.58											558.3	4079.62	8.3	914.141
7999.35	20893.8		3192.35											558.4	4081.74	8.4	916.266
8001.17	20904.7		3194.17											558.5	4083.87	8.5	918.392
8002.97	20915.6		3195.97											558.61	4086	8.61	920.518
8004.76	20926.5		3197.76											558.71	4088.12	8.71	922.644
8006.22	20937.4		3199.22											558.81	4090.25	8.81	924.77
8007.48	20948.2		3200.48											558.9	4092.37	8.9	926.896
8008.75	20959.1		3201.75											558.99	4094.5	8.99	929.022
8010.01	20970		3203.01											559.07	4096.63	9.07	931.148
8011.25	20980.9		3204.25											559.16	4098.75	9.16	933.274
8012.46	20991.8		3205.46											559.25	4100.88	9.25	935.4
8013.67	21002.7		3206.67											559.34	4103	9.34	937.526
														559.43	4105.13	9.43	939.651
														559.52	4107.25	9.52	941.777
														559.61	4109.38	9.61	943.903
														559.71	4111.51	9.71	946.029
														559.81	4113.63	9.81	948.155
														559.9	4115.76	9.9	950.281
														560	4117.88	10	952.407
														560.1	4120.01	10.1	954.533
														560.2	4122.14	10.2	956.659
														560.3	4124.26	10.3	958.785
														560.39	4126.39	10.39	960.911
														560.48	4128.51	10.48	963.036
														560.57	4130.64	10.57	965.162
														560.65	4132.77	10.65	967.288
														560.73	4134.89	10.73	969.414
														560.8	4137.02	10.8	971.54
														560.86	4139.14	10.86	973.666
														560.93	4141.27	10.93	975.792
														560.99	4143.4	10.99	977.918
														561.06	4145.52	11.06	980.044
														561.12	4147.65	11.12	982.17
														561.19	4149.77	11.19	984.296
														561.24	4151.9	11.24	986.421
														561.29	4154.02	11.29	988.547
														561.33	4156.15	11.33	990.673
														561.37	4158.28	11.37	992.799
														561.42	4160.4	11.42	994.925
														561.48	4162.53	11.48	997.051
														561.53	4164.65	11.53	999.177	1000
														561.59	4166.78	11.59	1001.3
														561.63	4168.91	11.63	1003.43
														561.65	4171.03	11.65	1005.55
														561.68	4173.16	11.68	1007.68
														561.7	4175.28	11.7	1009.81
														561.72	4177.41	11.72	1011.93
														561.72	4179.54	11.72	1014.06
														561.73	4181.66	11.73	1016.18
														561.73	4183.79	11.73	1018.31
														561.73	4185.91	11.73	1020.44
														561.73	4188.04	11.73	1022.56
														561.73	4190.17	11.73	1024.69
														561.73	4192.29	11.73	1026.81
														561.73	4194.42	11.73	1028.94
														561.74	4196.54	11.74	1031.07
														561.75	4198.67	11.75	1033.19
														561.76	4200.79	11.76	1035.32
														561.77	4202.92	11.77	1037.44
														561.78	4205.05	11.78	1039.57
														561.78	4207.17	11.78	1041.7
														561.79	4209.3	11.79	1043.82
														561.8	4211.42	11.8	1045.95
														561.8	4213.55	11.8	1048.07
														561.8	4215.68	11.8	1050.2
														561.8	4217.8	11.8	1052.32
														561.8	4219.93	11.8	1054.45
														561.81	4222.05	11.81	1056.58
														561.82	4224.18	11.82	1058.7
														561.84	4226.31	11.84	1060.83
														561.85	4228.43	11.85	1062.95
[truncated: 2,371 more rows]
