# Supplementary material for: A double-pointed wooden throwing stick from Schöningen, Germany: Results and new insights from a multianalytical study
Source: PLoS One. 2023 Jul 19;18(7):e0287719. doi: 10.1371/journal.pone.0287719 (PMC10355447; doi:10.1371/journal.pone.0287719)
Supplement: S4 Dataset — Data collected by A.M. (CSV) [file pone.0287719.s006.csv]

Location	Culture Name	OWC	Subsistence Type	Use in hunting	Use in Violence	Use in ritual	Other use	Prey Types	Morphology	Other Notes	Source	Pages
Eastern Africa	Ganda	FK07	Intensive Agriculturalists	Yes/No (see notes)	NA	NA	To kill pests: rats	rats	NA	Called hunting stick; used more like a club?	Kiwanuka, M. S. M. Semakula. 1972. A History of Buganda from the Foundation of the Kingdom to 1900. New York: Africana Pub. Corp. https://ehrafworldcultures.yale.edu/document?id=fk07-022.	p.81
Eastern Africa	Somali	MO04	Pastoralists	NA	NA	NA	NA	NA	p. 128" The simplest form makes use of the natural irregularity of the branch to provide the head of the stick, with virtually no modification; cylindrical handles have elongated heads that are more or less oval or spherical in shape (Inv. Nos. 12359 and 2893), or they increase in diameter toward the top and terminate in a head resembling an olive	throwing sticks used by this culture are used alongside javelins, and chief difference between them is they are shorter	Puccioni, Nello. 1936. “Anthropology and Ethnography of the Peoples of Somalia.” In Etnografia E Paletnologia, 3:HRAF Ms: 1-205 [original: vii, 140 ], plates. Bologna, Italy: Nicola Zanichelli. https://ehrafworldcultures.yale.edu/document?id=mo04-017.	p. 128-129
Northern Africa	Berbers of Morocco	MX03	Agro-pastoralists	Yes	NA	NA	NA	NA	NA	NA	Blanco Izaga, Emilio, and David M. Hart. 1975. “Emilio Blanco Izaga: Colonel in the Rif.” In HRAFlex Books Ethnology Series, 3, 3, 418 leaves. New Haven, Conn.: Human Relation Area Files. https://ehrafworldcultures.yale.edu/document?id=mx03-005.	p.394
Northern Africa	Tuareg	MS25	Agro-pastoralists	Yes	Yes, self-defence	NA	To kill poisonous snakes	hunting: birds and small animals; protection: poisonous snakes	short and heavy	suggests this is not a 'true hunting stick or throwing club' such as is seen elsewhere	Nicolaisen, Johannes. 1963. “Ecology and Culture of the Pastoral Tuareg: With Particular Reference to the Tuareg of Ahaggar and Ayr.” In Etnografisk Raekke, xvi, 540. Copenhagen: The National Museum of Copenhagen. https://ehrafworldcultures.yale.edu/document?id=ms25-007.	p.170, p.323
Southern Africa	Khoi	FX13	Other Subsistence Patterns	Yes	NA	NA	NA	NA	a short straight club knobbed at the end	Called 'throwing stick'	Schapera, Isaac. 1930. “Culture of the Hottentots.” In The Khoisan Peoples of South Africa; Bushmen and Hottentots, by I. Schapera, 221–418. London: G. Routledge. https://ehrafworldcultures.yale.edu/document?id=fx13-015.	p. 300
Southern Africa	Ovimbundu	FP13	Horticulturalists	NA	NA	NA	NA	NA	NA	throwing stick'	Hambly, Wilfrid Dyson. 1934. “The Ovimbundu of Angola: Frederick H. Rawson-Field Museum Ethnological Expedition to West Africa, 1929-30. ; 84 Plates in Photogravure and 1 Map.” In Anthropological Series, 21:89–362 , plates. Chicago: [s. n.]. https://ehrafworldcultures.yale.edu/document?id=fp13-003.	p.236
Southern Africa	Zulu	FX20	Agro-pastoralists	Yes	NA	NA	use in playful bouts	NA	NA	hunting stick	Raum, Otto Friedrich. 1973. “The Social Functions of Avoidances and Taboos among the Zulu.” In Monographien Zur Völkerkunde, xiv, 576. Berlin, New York: de Gruyter. https://ehrafworldcultures.yale.edu/document?id=fx20-015.	p.248
Western Africa	Dogon	FA16	Intensive Agriculturalists	NA	NA	Yes	NA	NA	NA	throwing stick	Griaule, Marcel, and Jean H. Winchell. 1938. “Dogon Masks.” In Travaux et Memoires de l’Institut d’Ethnologie, HRAF MS: i, 899 leaves [original: xii, 896 ]. Paris: Institut d’Ethnologie. https://ehrafworldcultures.yale.edu/document?id=fa16-008.
Western Africa	Hausa	MS12	Other Subsistence Patterns	NA	NA	Yes	NA	NA	NA	throwing stick	Greenberg, Joseph Harold. 1946. “The Influence of Islam on a Sudanese Religion.” In Monographs of the American Ethnological Society, x, 73. New York: J. J. Augustin. https://ehrafworldcultures.yale.edu/document?id=ms12-002.	p. 50
Western Africa	Tallensi	FE11	Intensive Agriculturalists	Yes	NA	Yes	NA	NA	NA	throwing stick	Fortes, Meyer, and Jack Goody. 1987. “Religion, Morality, and the Person: Essays on Tallensi Religion.” In Essays in Social Anthropology, xiii, 347. Cambridge [Cambridgeshire]: Cambridge University Press. https://ehrafworldcultures.yale.edu/document?id=fe11-011.	p.5
North Asia	Chukchee	RY02	Pastoralists	Maybe	NA	NA	NA	Reindeer	In drawing it is curved and slightly thicker at one end.	Throwing stick for throwing after reindeer herd.	Sverdrup, Harald Ulrich. 1938. “With the People of the Tundra.” In . Oslo, Norway: Gyldendal Norsk Forlag. https://ehrafworldcultures.yale.edu/document?id=ry02-016.	p.204-205
South Asia	Andamans	AZ02	Hunter-Gatherers	Yes	NA	NA	NA	NA	NA	throwing stick; used for hunting but not main hunting weapon	Cipriani, Lidio, and D. Tayler Cox. 1966. The Andaman Islanders. New York: Frederick A. Praeger, Inc. https://ehrafworldcultures.yale.edu/document?id=az02-011.	p.152
South Asia	Tamil	AW16	Intensive Agriculturalists	Yes	NA	Yes, symbolic marriage gift	NA	rabbit	bent	throwing stick still used by Maravar of Uttumalai for hunting rabbits	Dumont, Louis, and Frieda Schutze. 1957. “A Subcaste of South India: Social Organization and Religion of the Pramalai Kallar.” In Le Monde D’outre-Mer Passé et Présent, Première Série, Études, 6, 6, 460. La Haye, Paris: Mouton & Co. https://ehrafworldcultures.yale.edu/document?id=aw16-038.	p.130, p.138
Eastern Woodlands NA	Seminole	NN16	Horticulturalists	NA	NA	NA	NA	NA	two examples pictured, neither completely straight, both with some version of a handle	throwing stick	Howard, James H. 1984. “Oklahoma Seminoles: Medicines, Magic, and Religion.” In Civilization of the American Indian Series, 166:xxii, 279, plates. Norman: University of Oklahoma Press. https://ehrafworldcultures.yale.edu/document?id=nn16-002.	p.236
Southwest and Basin NA	Hopi	NT09	Intensive Agriculturalists	Yes	Yes	NA	NA	rabbit	two types, curved and straight; made of Quercus gambelli	throwing stick, chiefly for hunting rabbit (more than warfare)	Bradfield, Maitland. 1973. “A Natural History of Associations: A Study in the Meaning of Community.” In . New York: International Universities Press. https://ehrafworldcultures.yale.edu/document?id=nt09-048.	p.291; p.237; p.249
Southwest and Basin NA	Hopi	NT09	Intensive Agriculturalists	NA	Yes, warriors would carry up to 4	NA	NA	NA	NA	curvature made using fire to bend the wood; made using mountain oak; stick was smoothed, and rubbed with piñon gum to make it heavier.	Beaglehole, Ernest, and Pearl Beaglehole. 1935. “Hopi of the Second Mesa.” In Memoirs of the American Anthropological Association, 65. Menasha, Wisconsin: American Anthropological Association. https://ehrafworldcultures.yale.edu/document?id=nt09-056.	p.204-205
Southwest and Basin NA	Hopi	NT09	Intensive Agriculturalists	Yes	NA	NA	NA	rabbit	curved, non-returning	It is usually made of oak, although that tree is not found in the Hopi area. A trunk a few inches in diameter is cut, soaked in water and heated under pressure over a fire. The steaming wood can then be bent to the desired angle which it retains when it is cool and the pressure released. The log is now split and the throwing stick, with its proper shape and curves is hacked out. To prevent the be…	Whiting, Alfred F. 1939. “Ethnobotany of the Hopi.” In Bulletin, viii, 120. Flagstaff: Northern Arizona Society of Science and Art. https://ehrafworldcultures.yale.edu/document?id=nt09-035.	p.23
Southwest and Basin NA	Hopi	NT09	Intensive Agriculturalists	NA	Yes	NA	NA	NA	NA	thrown with a wide, rolling motion	Waters, Frank, and Oswald White Bear Fredericks. 1963. Book of the Hopi. New York: Viking Press. https://ehrafworldcultures.yale.edu/document?id=nt09-045.	p.256
Southwest and Basin NA	Hopi	NT09	Intensive Agriculturalists	Yes	NA	NA	NA	rabbit	NA	group hunting	McIntire, Elliot Gregor. 1988. The Impact of Cultural Change on the Land Use Patterns of the Hopi Indians. Ann Arbor, Michigan: University Microfilms. https://ehrafworldcultures.yale.edu/document?id=nt09-024.	p.15
Southwest and Basin NA	Hopi	NT09	Intensive Agriculturalists	NA	NA	NA	NA	NA	curved stick made from mountain oak		Eggan, Frederick Russell. 1973. “Social Organization of the Western Pueblos.” In . Chicago: University of Chicago Press. https://ehrafworldcultures.yale.edu/document?id=nt09-003.	p.86
Southwest and Basin NA	Hopi	NT09	Intensive Agriculturalists	Yes	Yes	NA	NA	NA	NA	used more for hunting than violence	Titiev, Mischa. 1944. “Old Oraibi: A Study of the Hopi Indians of the Third Mesa.” In Papers, xi, 277, plates. New York: Kraus Reprint Co. https://ehrafworldcultures.yale.edu/document?id=nt09-001.	p.160
Southwest and Basin NA	Hopi	NT09	Intensive Agriculturalists	NA	NA	NA	games	NA	NA	NA	Beaglehole, Ernest, and Pearl Beaglehole. 1937. “Notes on Hopi Economic Life.” In Yale University Publications in Anthropology, 2, 88. New Haven: Pub. for the Section of Anthropology, Department of the Social Sciences, Yale University, by the Yale University Press ; H. Milford, Oxford University Press. https://ehrafworldcultures.yale.edu/document?id=nt09-029.	p.55
Southwest and Basin NA	Hopi	NT09	Intensive Agriculturalists	Yes	NA	NA	NA	rabbit	flat curved shape, defined handle	used to flush out rabbits	Kennard, Edward A. (Edward Allan). 1979. “Hopi Economy and Subsistence.” In Handbook of North American Indians. Southwest, Vol. 9:554–63. Washington, D. C.: Smithsonian Institution : For sale by the Supt. of Documents. https://ehrafworldcultures.yale.edu/document?id=nt09-041.	p.556
Southwest and Basin NA	Mescalero Apache	NT25	Hunter-Gatherers	Yes	NA	NA	children's games	rabbit, small game		The pueblo peoples have a throwing stick of the false boomerang type for rabbits and small game and hunt communally with these by surrounding their quarry and closing in upon it. The Mescaleros have the same type stick and engage in similar rabbit hunts. The influence may possibly have come from the pueblos, for there the communal small-game hunt is very highly developed, whereas with the Mescale…	Opler, Marvin Kaufmann. 1971. “Plains and Pueblo Influences in Mescalero Apache Culture.” In Themes in Culture: Essays in Honor of Morris E. Opler, 73–112. Quezon City, Philippines: Kayumanggi Publishers. https://ehrafworldcultures.yale.edu/document?id=nt25-031.	p.79-A
Southwest and Basin NA	Navajo	NT13	Agro-pastoralists	Yes	NA	NA	NA	NA	3 types including a wide, flat one	made of greasewood, cedar or preferably oak	Hill, W. W. (Willard Williams). 1938. “The Agricultural and Hunting Methods of the Navaho Indians.” In . New Haven: Published for the Department of Anthropology,Yale University, by the Yale University Press ; H. Milford, Oxford University Press. https://ehrafworldcultures.yale.edu/document?id=nt13-008.	p.170
Southwest and Basin NA	Navajo	NT13	Agro-pastoralists	Yes	NA	NA	NA	rabbit	expedient/roughly made type: straight w/ diameter of a 50 cent piece; second type curved with round grip and flat blade; fourth type rounded and curved, and heated	different types described, including 'throwing clubs'; shaped with coarse-grained stone; communal hunting incl both men and women	Kluckhohn, Clyde, W. W. (Willard Williams) Hill, and Lucy Wales Kluckhohn. 1971. Navaho Material Culture. Cambridge, Mass.: Belknap Press of Harvard University Press. https://ehrafworldcultures.yale.edu/document?id=nt13-192.	p.20
Southwest and Basin NA	Navajo	NT13	Agro-pastoralists	Yes	NA	NA	NA	The Colorado cotton-tail (Sylvilagus auduboni warreni) and the Texas ‘jack’ rabbit (Lepus californicus texianus)	NA	object is to break rabbits legs	Elmore, Francis H. (Francis Hapgood). 1938. “Food Animals of the Navajo.” In El Palacio, Vol. 44:149–54. [Santa Fe, N.M.]: [Museum of New Mexico]. https://ehrafworldcultures.yale.edu/document?id=nt13-075.	p.152-153
Southwest and Basin NA	Tewa Pueblos	NT18	Intensive Agriculturalists	Yes	NA	NA	NA	NA	NA	hunted communally w/ bow and arrow and throwing sticks using a surround or drive	Whitman, William. 1940. “The San Ildefonso of New Mexico.” In Acculturation in Seven American Indian Tribes, 390–460. New York: D. Appleton-Century Company. https://ehrafworldcultures.yale.edu/document?id=nt18-006.	p.403
Southwest and Basin NA	Tewa Pueblos	NT18	Intensive Agriculturalists	Yes	NA	NA	NA	rabbit	NA	NA	Parsons, Elsie Worthington Clews. 1929. “The Social Organization of the Tewa of New Mexico.” In Memoirs of the American Anthropological Association, 309, 42 plates, 8 unnumbered plates. Menasha, Wisconsin: [s.n.]. https://ehrafworldcultures.yale.edu/document?id=nt18-001.	p.133
Southwest and Basin NA	Ute	NT19	Hunter-Gatherers	Yes	NA	NA	NA	rabbit	stick with a knob on the end		Smith, Anne M. (Anne Milne). 1974. “Ethnography of the Northern Utes.” In Papers in Anthropology, 6, 6, 288 , 30 plates. Santa Fe: Museum of New Mexico Press. https://ehrafworldcultures.yale.edu/document?id=nt19-024.	p.56
Australia	Tiwi	OI20	Hunter-Gatherers	Yes	Yes	Yes	NA	bandicoot	different types: forked, plain		Mountford, Charles Pearcy. 1958. The Tiwi: Their Art, Myth, and Ceremony. London: Phoenix House in association with Georgian House, Melbourne. https://ehrafworldcultures.yale.edu/document?id=oi20-002.	p.98; p.27
Australia	Tiwi	OI20	Hunter-Gatherers	Yes	NA	NA	NA	poss. kangaroo	NA	Implies that throwing sticks were used alongside spears when hunting kangaroo	Hart, C. W. M. (Charles William Merton), and Arnold R. Pilling. 1960. “The Tiwi of North Australia.” In Case Studies in Cultural Anthropology, xii, 118. New York: Henry Holt and Company. https://ehrafworldcultures.yale.edu/document?id=oi20-001.	p.41
Melanesia	Kimam	OJ82	Intensive Agriculturalists	Yes	NA	NA	NA	unclear, poss. kangaroo/boar? Need to check other sources	NA	NA	Serpenti, L. M. 1965. “Cultivators in the Swamp: Social Structure and Horticulture in a New Guinea Society (Frederik-Hendrik Island, West New Guinea).” In Samenlevingen Buiten Europa. Non-European Societies, xii, 308. Assen: Van Gorcum. https://ehrafworldcultures.yale.edu/document?id=oj82-001.	p.158
Micronesia	Kiribati	OR06	Primarily hunter-gatherers	NA	Yes	NA	NA	NA	heavy, cigar-shaped, pointed at both ends		Grimble, Arthur, and H. E. (Henry Evans) Maude. 1989. “Tungaru Traditions: Writings on the Atoll Culture of the Gilbert Islands.” In Pacific Islands Monograph Series, xxxii, 382. Honolulu: Center for Pacific Islands Studies, School of Hawaiian, Asian, and Pacific Studies, University of Hawaii : University of Hawaii Press. https://ehrafworldcultures.yale.edu/document?id=or06-006.	p.35
Micronesia	Marshallese	OR11	Other Subsistence Combinations	NA	Yes	NA	NA	NA	a stick pointed at both ends	when hurled in an arc, swings in the air like the spoke of a rolling wheel and bores in with the end that it falls on	Erdland, August, and Richard Neuse. 1914. “The Marshall Islanders: Life and Customs, Thought and Religion of a South Seas People.” In Anthropos Bibliothek Ethnological Monographs, 2:HRAF ms: iii, 296 [original: xiv, 376 ]. Münster I. W.: [s.n.]. https://ehrafworldcultures.yale.edu/document?id=or11-003.	p.70	Drawing in: Krämer, Augustin, - Nevermann Hans, Charles Brant, and John M. Armstrong. 1938. “Ralik-Ratak (Marshall Islands).” In Ergebnisse Der Südsee-Expedition 1908-1910, II ; Ethnographie: B. Mikronesien, 11:HRAF ms: xii, 1-438. Hamburg: Friederichsen, De Gruyter and Co. https://ehrafworldcultures.yale.edu/document?id=or11-002.
Australia	Tasmanian		Hunter-Gatherers	Yes	Yes	NA	NA	kangaroo	a short piece of wood, reduced and notched towards the grasp and slightly rounded at the point; two feet long; two feet six inches long; ; short stick about an inch in thickness brought suddenly to a conical point at each end, and at one end a little roughened, to keep it from slipping out of the hand. This they throw wth a rotatory motion and wiht great precision; the waddy was made of the lepto…	Roth draws on a lot of different sources, thus the varying descriptions are 'primary' and Roth is secondary	Roth, H. L. (1890). The aborigines of Tasmania. Kegan Paul, Trench, Trübner & Co.
Australia	Tasmanian		Hunter-Gatherers	Yes	possibly	NA	multifunctionally as a club	chiefly used for hunting animals and birds; kangaroo	between 584 and 660 mm long and 22 to 25 mm thick, 120.5 to 265 g in mass; pointed at both ends made of tea-tree shrub (like spears); almost uniform thickness throughout, with two tapering ends with blunt conical points; One end smooth, the other rough and notched; rough point is like a pine cone, nurmerous short little cuts; ; two of them balance in the middle; third example is uniform; roughene…	thrown weapon, also called waddie;	Noetling, F. (1911). Notes on the hunting sticks (lughrana), spears (perenna), and baskets (tughbrana) of the Tasmanian Aborigines. Papers and Proceedings of the Royal Society of Tasmania, 64–98.
Australia	Tasmanian		Hunter-Gatherers	NA	NA	NA	NA	NA	It is no more than a slightly curved, pointed, peeled stick, two to two and a half feet long and a little more than an inch in diameter. In most cases, it is of the same diameter throughout its length but occasionally it tapers slightly. Generally there are a few scratches to ensure a grip.		Davidson, D. S. (1936). Australian Throwing-Sticks, Throwing-clubs, and boomerangs. American Anthropologist, 38(1), 76–100.
Australia	Western Australia		Hunter-Gatherers	NA	NA	NA	NA	NA	Double-pointed; Many Australian throwing-sticks, principally those in Western Australia, differ only in that they have fine longitudinal flutings (fig. Ib).		Davidson, D. S. (1936). Australian Throwing-Sticks, Throwing-clubs, and boomerangs. American Anthropologist, 38(1), 76–100.		See also descriptions of throwing sticks w/ different morphologies from many different areas, including Tiwi on Melville Island
Australia	North Queensland		Hunter-Gatherers	Yes				Koala, kangaroo	a short throwing implement; made of Acacia homalophylla, coloured black with charcoal grease, measures about 2 feet in length; distal extremity is enlarged and tapers to a point.; logitudinal fluting reaches either to the tip or ceases abruptly about an inch from it.; some sticks in Rockhampton district were heavy and large, and never left the hand; ighter ones were thrown and often used as hunti…	no illustrations of plain double-pointed sticks	Roth, W. E. (1909). North Queensland Ethnography Bulletin No. 13 Fighting Weapons. Records of the Australian Museum, 7(4), 189–211. https://doi.org/doi:10.3853/j.0067-1975.7.1909.962	various pages
